# Supplementary material for: SPSignal: a web tool for structure-assisted prediction of nuclear localization and nuclear export signals in proteins
Source: Nucleic Acids Res. 2026 May 11;54(W1):W327–36. doi: 10.1093/nar/gkag421 (PMC13355057; doi:10.1093/nar/gkag421)
Supplement: gkag421_Supplemental_Files [file gkag421_supplemental_files.zip]

Archive with 7 entries (7 files):
- Engler et al_SPSignal_Supp Figures_Revision.pdf
- Engler et al_SPSignal_SuppM&M_Clean.pdf
- Engler et al_SPSignal_Table S1.xlsx
- Engler et al_SPSignal_Table S2.xlsx
- Engler et al_SPSignal_Table S3.xlsx
- Engler et al_SPSignal_Table S4.xlsx
- Engler et al_SPSignal_Table S5.xlsx
