# Supplementary material for: SPSignal: a web tool for structure-assisted prediction of nuclear localization and nuclear export signals in proteins
Source: Nucleic Acids Res. 2026 May 11;54(W1):W327–36. doi: 10.1093/nar/gkag421 (PMC13355057; doi:10.1093/nar/gkag421)
Supplement: gkag421_Supplemental_Files [file gkag421_supplemental_files.zip › Engler et al_SPSignal_Table S1.xlsx]

## Sheet: Table1
	Supplementary Table S1: Curated dataset of experimentally validated NLS and NES.
	Id	UniprotID	Name*		Organism	Validated signal					DOI
			Gene	Protein		Type	Sequence	Length	Start	End
	NES_1	Q6GPE1	ap1g1.L	AP-1 complex subunit gamma	Xenopus laevis	NES	VGGELLDLLGDLNLS	15	652	666	10.7554/eLife.11466
	NES_2	O00311	CDC7	Cell division cycle 7-related protein kinase	Homo sapiens	NES	LRKLCERLRG	10	458	467	10.1074/jbc.M703705200
	NES_3	O00311	CDC7	Cell division cycle 7-related protein kinase	Homo sapiens	NES	LLDKLLDLNP	10	545	554	10.1074/jbc.M703705200
	NES_4	O00571	DDX3X	ATP-dependent RNA helicase DDX3X	Homo sapiens	NES	MSHVAVENALGLDQQFAGLDLN	22	1	22	10.1016/j.ejcb.2018.08.001
	NES_5	O15234	CASC3	CASC3	Homo sapiens	NES	SSTSGLEQDVAQLNIAEQN	19	457	475	10.3390/ijms21176341
	NES_6	O15265	ATXN7	Ataxin-7	Homo sapiens	NES	FDPDIHCGVIDL	12	341	352	10.1074/jbc.M506751200
	NES_7	O43707	ACTN4	Alpha-actinin-4	Homo sapiens	NES	MTLGMIWTIIL	11	141	151	10.1242/jcs.059568
	NES_8	P0DOF0	P/X	X protein	Borna disease virus	NES	LRLTLLELVRRL	12	5	16	10.1096/fj.15-279620
	NES_9	P11484	SSB1	Ribosome-associated molecular chaperone SSB1	Saccharomyces cerevisiae	NES	IEAALSDALAALQI	14	574	587	10.1074/jbc.274.23.16501
	NES_10	P13350	ccnb1	G2/mitotic-specific cyclin-B1	Xenopus laevis	NES	LKVIEENVCPKPAQVEPSSPSPMETSGCLPDELCQAFSDVLIHVKDVDAD	50	76	125	10.1101/gad.12.14.2131
	NES_11	P14635	CCNB1	G2/mitotic-specific cyclin-B1	Homo sapiens	NES	DLCQAFSDVILA	12	141	152	10.1093/emboj/17.10.2728
	NES_12	P15336	ATF2	Cyclic AMP-dependent transcription factor ATF-2	Homo sapiens	NES	LLRNEVAQLKQLLLAH	16	400	415	10.1038/sj.emboj.7601020
	NES_13	P20719	HOXA5	Homeobox protein Hox-A5	Homo sapiens	NES	YPWM	4	177	180	10.1242/jcs.241943
	NES_14	P24346	an3	Putative ATP-dependent RNA helicase an3	Xenopus laevis	NES	MSHVAVENVLNLDQQFAGLDL	21	1	21	10.1128/MCB.19.9.6276
	NES_15	P29067	Arrb2	Beta-arrestin-2	Rattus norvegicus	NES	DDIVFEDFARLRLKGMKDDDCDDQFC	26	385	410	10.1074/jbc.M207552200
	NES_16	P33076	CIITA	MHC class II transactivator	Homo sapiens	NES	LGALWLAL	8	717	724	10.4049/jimmunol.1402026
	NES_17	P35611	ADD1	Alpha-adducin	Homo sapiens	NES	FEALMRMLDNLGYRT	15	377	391	10.1186/s12929-017-0333-0
	NES_18	P35869	AHR	Aryl hydrocarbon receptor	Homo sapiens	NES	PFPQDVINKLDKLSVLRLSVS	21	55	75	10.1074/jbc.273.5.2895
	NES_19	P38398	BRCA1	Breast cancer type 1 susceptibility protein	Homo sapiens	NES	QLVEELLKIICAFQLDTGL	19	81	99	10.1074/jbc.M003851200
	NES_20	P38483	Apobec1	C->U-editing enzyme APOBEC-1	Rattus norvegicus	NES	LWVRLYVLELYCIIL	15	173	187	10.1093/emboj/cdg369
	NES_21	P41152	HSF30	Heat shock factor protein HSF30	Solanum peruvianum	NES	EELQDLVDQLGFL	13	339	351	10.1128/MCB.21.5.1759-1768.2001
	NES_22	P49585	PCYT1A	Choline-phosphate cytidylyltransferase A	Homo sapiens	NES	LEMFGPEGAL	10	290	299	10.1091/mbc.E11-10-0863
	NES_23	P63010	AP2B1	AP-2 complex subunit beta	Homo sapiens	NES	VLSAVKVLMKFLELLPKDS	19	256	274	10.3390/ijms21176341
	NES_24	Q498G1	upf2.S	Regulator of nonsense transcripts 2	Xenopus laevis	NES	TTEELELELETLDIN	15	506	520	10.7554/eLife.11466
	NES_25	Q09137	Prkaa2	5'-AMP-activated protein kinase catalytic subunit alpha-2	Rattus norvegicus	NES	RLGSHTMDFFEMCASLITALAR	22	531	552	10.1091/mbc.E10-04-0347
	NES_26	Q09728	cuf1	Metal-binding regulatory protein cuf1	Schizosaccharomyces pombe	NES	LAALNHISAL	10	349	358	10.1128/EC.00002-07
	NES_27	Q13490	BIRC2	Baculoviral IAP repeat-containing protein 2	Homo sapiens	NES	PNCPFLENSLETLRFSISNLSMQ	23	245	267	10.1016/j.yexcr.2004.04.040
	NES_28	Q13492	PICALM	Phosphatidylinositol-binding clathrin assembly protein	Homo sapiens	NES	LDSSLANLVGNLGIGNGT	18	540	557	10.1182/blood-2012-06-435792
	NES_29	Q14653	IRF3	Interferon regulatory factor 3	Homo sapiens	NES	QEDILDELLGNMVLA	15	136	150	10.1093/emboj/17.4.1087
	NES_30	Q16790	CA9	Carbonic anhydrase 9	Homo sapiens	NES	AGDILALVFGLLFAVTSV	18	412	429	10.1155/2015/674920
	NES_31	Q62074	Prkci	kinase C iota type	Mus musculus	NES	SLPPEPMMPMDQTMHPDHTQTVIPYNPSSHESLDQVGEEKEAMNTRESGKASSSLGLQDFDLL	63	194	256	10.1074/jbc.M010356200
	NES_32	Q62165	Dag1	Dystroglycan 1	Mus musculus	NES	LIAGIIAMIC	10	763	772	10.1016/j.bbamcr.2017.11.013
	NES_33	Q6GNU1	arpc1b-b	Actin-related protein 2/3 complex subunit 1B-B	Xenopus laevis	NES	DVKSLESALKDLKIK	15	355	369	10.7554/eLife.11466
	NES_34	Q6ICB0	DESI1	Desumoylating isopeptidase 1	Homo sapiens	NES	PFGQALRPLLDSIQI	15	139	153	10.1073/pnas.1711017115
	NES_35	Q86V15	CASZ1	Zinc finger protein castor homolog 1	Homo sapiens	NES	ASSLRDYAASTMTEFLGMFGYDDQNTRDELARKISFEKLHAGSTPEAATSSMLPTSEDTLSK	62	171	232	10.1038/onc.2016.179
	NES_36	Q8N668	COMMD1	COMM domain-containing protein 1	Homo sapiens	NES	IHTPVAIIELELGK	14	138	151	10.1111/j.1600-0854.2009.00892.x
	NES_37	Q8N668	COMMD1	COMM domain-containing protein 1	Homo sapiens	NES	EVKVNQILKTLSEVEES	17	165	181	10.1111/j.1600-0854.2009.00892.x
	NES_38	Q8N884	CGAS	Cyclic GMP-AMP synthase	Homo sapiens	NES	LEKLKL	6	169	174	10.1016/j.celrep.2020.108586
	NES_39	Q8NAG6	ANKLE1	Structure-specific endonuclease ANKLE1	Homo sapiens	NES	PTRQGLLHVVHANQRVPRSQGTEAELNARLQALTLTPPNAAGFQSSPSSMPLLDRSPAHSPPRTPTPGASDCHC	74	246	319	10.1186/s12860-016-0102-z
	NES_40	Q96JZ2	HSH2D	Hematopoietic SH2 domain-containing protein	Homo sapiens	NES	LWRSLKML	8	203	210	10.1074/jbc.M507441200
	NES_41	Q99653	CHP1	Calcineurin B homologous protein 1	Homo sapiens	NES	VLRMMVGVNI	10	138	147	10.1093/jb/mvg223
	NES_42	Q99653	CHP1	Calcineurin B homologous protein 1	Homo sapiens	NES	FVKVLEKVDV	10	176	185	10.1093/jb/mvg223
	NES_43	Q99741	CDC6	Cell division control protein 6 homolog	Homo sapiens	NES	HLVLIG	6	310	315	10.1016/j.bbamcr.2013.10.024
	NES_44	Q9GZX7	AICDA	Single-stranded DNA cytosine deaminase	Homo sapiens	NES	DLRDAFRTLGL	11	188	198	10.1073/pnas.0307335101
	NES_45	Q9NQS1	AVEN	Cell death regulator Aven	Homo sapiens	NES	LEEELDLLLNL	11	282	292	10.4161/cc.9.19.13138
	NES_46	Q9NRA8	EIF4ENIF1	Eukaryotic translation initiation factor 4E transporter	Homo sapiens	NES	VEAGLKGLKV	10	438	447	10.1093/emboj/19.12.3142
	NES_47	Q9R1A8	Cop1	E3 ubiquitin-protein ligase COP1	Mus musculus	NES	DLLGTDQDNLDLANVNLMLELLVQKKKQLEAESHAAQLQILMEFL	45	226	270	10.1186/1471-2121-3-30
	NES_48	P19484	TFEB	Transcription factor EB	Homo sapiens	NES	GNSAPNSPMAMLHIGSNP	18	136	153	10.1038/s41467-018-05862-6
	NES_49	A8MR65	FHL	FAR-RED-ELONGATED HYPOCOTYL 1-LIKE	Arabidopsis thaliana	NES	LLPL	4	43	46	10.1111/j.1365-313X.2005.02453.x
	NES_50	P03409	Tax	Protein Tax-1	Human T-cell leukemia virus 1 (HTLV-1)	NES	YKRIEELLYKISLTT	15	188	202	0.1074jbc.M211576200
	NES_51	P04637	TP53	Cellular tumor antigen p53	Homo sapiens	NES	EMFRELNEALELKD	14	339	352	10.1093emboj18.6.1660
	NES_52	P14373	TRIM27	Zinc finger protein RFP	Homo sapiens	NES	RLLARLEELDLA	12	199	210	10.1074jbc.M108077200
	NES_53	P34694	gtf3a	Transcription factor IIIA	Anaxyrus americanus	NES	QPDASKADPLPVLENLTLK	19	321	339	10.1073pnas.93.7.2936
	NES_54	P43487	RANBP1	Ran-specific GTPase-activating protein	Homo sapiens	NES	KVAEKLEALSVKEETKED	18	179	196	10.1074jbc.272.17.11356
	NES_55	P47973	Zfp36	mRNA decay activator protein ZFP36	Rattus norvegicus	NES	DLSAIYESLMSMS	13	2	14	10.1016S0006-291X(02)00363-7
	NES_56	P52306	RAP1GDS1	Rap1 GTPase-GDP dissociation stimulator 1	Homo sapiens	NES	LSDTLKKLKI	10	4	13	10.1074jbc.M211286200
	NES_57	P52655	GTF2A1	Transcription initiation factor IIA subunit 1	Homo sapiens	NES	VINDVRDIFL	10	21	30	10.1093jmcbmjx025
	NES_58	P61925	PKIA	cAMP-dependent protein kinase inhibitor alpha	Homo sapiens	NES	NELALKLAGLDINKT	15	36	50	10.1006excr.2000.4825
	NES_59	P78953	mid1	Anillin-related medial ring protein mid1	Schizosaccharomyces pombe	NES	LNVATDLLESLDL	13	69	81	10.1091mbc.11.8.2757
	NES_60	P78953	mid1	Anillin-related medial ring protein mid1	Schizosaccharomyces pombe	NES	LGNLTLTCLYI	11	763	773	10.1091mbc.11.8.2757
	NES_61	P81299	cdc-14	Tyrosine-protein phosphatase cdc-14	Caenorhabditis elegans	NES	LVNQVDDINL	10	372	381	10.1016j.mod.2011.06.001
	NES_62	Q04584	ZYX	Zyxin	Gallus gallus	NES	LTMKEVEELELLTQKLM	17	319	335	10.1083jcb.138.5.1139
	NES_63	Q14678	KANK1	KN motif and ankyrin repeat domain-containing protein 1	Homo sapiens	NES	LETSLPFLTI	10	125	134	10.1242jcs.03169
	NES_64	Q14678	KANK1	KN motif and ankyrin repeat domain-containing protein 1	Homo sapiens	NES	LTLLKTNLNL	10	613	622	10.1242jcs.03169
	NES_65	Q8TBZ3	WDR20	WD repeat-containing protein 20	Homo sapiens	NES	MDGAIASGVSKFATLSLHD	19	450	468	10.1016j.ejcb.2018.10.003
	NES_66	Q8VEL0	Mospd1	Motile sperm domain-containing protein 1	Mus musculus	NES	LITM	4	205	208	10.1002jcp.22595
	NES_67	Q965G5	mak-2	MAP kinase-activated protein kinase mak-2	Caenorhabditis elegans	NES	TDMQDEMEATLASMRVG	17	301	317	10.1016j.cell.2009.06.023
	NES_68	Q96D46	NMD3	60S ribosomal export protein NMD3	Homo sapiens	NES	LAEMLEDLHI	10	480	489	10.1093embojcdg249
	NES_69	Q9HCN4	GPN1	GPN-loop GTPase 1	Homo sapiens	NES	EQLERLRKDMGSVAL	15	290	304	10.1016j.bbamcr.2012.07.001
	NES_70	Q9NZT2	OGFR	Opioid growth factor receptor	Homo sapiens	NES	LKSLGELGL	9	217	225	1.01177e+21
	NES_71	Q9PWE8	TBX5	T-box transcription factor TBX5	Gallus gallus	NES	LVSFQKLKL	9	152	160	10.1128MCB.00935-07
	NES_72	Q8LH59	MYBS1	Transcription factor MYBS1	Oryza sativa	NES	LVEDVAAIDAGRVPL	15	72	86	10.1105/tpc.112.097741
	NES_73	Q8LH59	MYBS1	Transcription factor MYBS1	Oryza sativa	NES	IHDITSVTAGDQV	13	203	215	10.1105/tpc.112.097741
	NES_74	Q9LPZ4	PYM	Partner of Y14 and mago	Arabidopsis thaliana	NES	ELKALE	6	195	200	10.1007/s00425-006-0385-y
	NES_75	P15330	dl	Embryonic polarity protein dorsal	Drosophila melanogaster	NES	NSQARKPETP	10	668	677	10.1242/jcs.03201
	NES_76	Q99LG4	Ttc5	Tetratricopeptide repeat protein 5	Mus musculus	NES	LQKLQGLVDRLY	12	13	24	10.1038/embor.2008.186
	NES_77	O54943	Per2	Period circadian protein homolog 2	Mus musculus	NES	LIRTLKELKV	10	109	118	10.1093/emboj/21.6.1301
	NES_78	O54943	Per2	Period circadian protein homolog 2	Mus musculus	NES	LTEQIHRLLM	10	460	469	10.1093/emboj/21.6.1301
	NES_79	O54943	Per2	Period circadian protein homolog 2	Mus musculus	NES	LQLNLLQL	8	983	990	10.1093/emboj/21.6.1301
	NES_80	Q13568	IRF5	Interferon regulatory factor 5	Homo sapiens	NES	LQRMLPSLSLT	11	150	160	10.1074/jbc.M408452200
	NES_81	Q8TCG1	CIP2A	CIP2A	Homo sapiens	NES	EELIEKLQSGMVVKD	15	598	612	10.1038/s41467-022-31865-5
	NES_82	Q13015	MLLT11	AF1q	Homo sapiens	NES	LSELEGLGL	9	24	32	10.1182/blood-2011-01-333179
	NES_83	Q9NYA1	SPHK1	Sphingosine kinase 1	Homo sapiens	NES	LSPMNLLSL	9	147	155	10.1016/j.bbrc.2003.09.194
	NES_84	O35973	Per1	Period circadian protein homolog 1	Mus musculus	NES	LSEQIHRLLL	10	489	498	10.1074/jbc.M107726200
	NES_85	Q9ULX6	AKAP8L	A-kinase anchor protein 8-like	Homo sapiens	NES	QGGSPDEPDSKATRTDC	17	280	296	10.1074/jbc.M102809200
	NES_86	Q9FNY0	E2FA	Transcription factor E2FA	Arabidopsis thaliana	NES	LQAEIENLAL	10	249	258	10.1104/pp.010642
	NES_87	Q9LTQ0	RTL2	Ribonuclease 3-like protein 2	Arabidopsis thaliana	NES	SPEYNFPAITRCSLSNSLPHR	21	6	26	10.1093/nar/gkm1130
	NES_88	Q9LMK7	RANBP1A	Ran-binding protein 1 homolog a	Arabidopsis thaliana	NES	DTAGLLEKLTVEETKTEEKT	20	171	190	10.1046/j.1365-313X.1999.00644.x
	NES_89	Q93ZV6	AT2G03820	60S ribosomal export protein NMD3	Arabidopsis thaliana	NES	DLEENPELRFNISLYRDKDY	20	453	472	10.1371/journal.pone.0035904
	NES_90	Q93ZV6	AT2G03820	60S ribosomal export protein NMD3	Arabidopsis thaliana	NES	TDGEGAPSVPIEELLADLDL	20	481	500	10.1371/journal.pone.0035904
	NES_91	P25963	NFKBIA	NF-kappa-B inhibitor alpha	Homo sapiens	NES	MVKELQEIRLE	11	45	55	10.1093/emboj/18.23.6682
	NES_92	O15392	BIRC5	Baculoviral IAP repeat-containing protein 5	Homo sapiens	NES	VKKQFEELTL	10	89	98	10.1096/fj.06-5741com
	NES_93	Q9BZL6	PRKD2	Serine/threonine-protein kinase D2	Homo sapiens	NES	RTFDMHSLESSLIDI	15	379	393	10.7554/eLife.10034
	NES_94	Q9BVS4	RIOK2	Serine/threonine-protein kinase RIO2	Homo sapiens	NES	RSFEMTEFNQALEEI	15	389	403	10.7554/eLife.10034
	NES_95	Q16665	HIF1A	Hypoxia-inducible factor 1-alpha	Homo sapiens	NES	MEDIKILIASPS	12	632	643	10.1074/jbc.M803081200
	NES_96	P46934	NEDD4	E3 ubiquitin-protein ligase NEDD4	Homo sapiens	NES	LAEELNARLTI	11	716	726	10.1074/jbc.M101205200
	NES_97	Q8NG08	HELB	DNA helicase B	Homo sapiens	NES	VGESPQVSSRLQNLRLNNLIPRQL	24	1055	1078	10.1091/mbc.E04-03-0227
	NES_98	Q9UK80	USP21	Ubiquitin carboxyl-terminal hydrolase 21	Homo sapiens	NES	ELGAALSRLALRPEPPTLR	19	134	152	10.1042/BJ20111300
	NES_99	Q9UPU5	USP24	Ubiquitin carboxyl-terminal hydrolase 24	Homo sapiens	NES	IPELLSAVKLLCMRFQPDL	19	361	379	10.1042/BJ20111300
	NES_100	O94782	USP1	Ubiquitin carboxyl-terminal hydrolase 1	Homo sapiens	NES	ASYELICSLQSLIISVEQL	19	141	159	10.1042/BJ20111300
	NLS_1	G5EFF5	daf-12	Nuclear hormone receptor family member daf-12	Caenorhabditis elegans	NLS	EEQLRRRKNSRLNNTG	16	191	206	10.1074/jbc.M412928200
	NLS_2	O22161	FBX5	ARABIDILLO 1	Arabidopsis thaliana	NLS	RRVRRK	6	3	8	10.1073/pnas.0507575103
	NLS_3	O42250	vsx1	Visual system homeobox 1	Danio rerio	NLS	QKRKK	5	147	151	10.1073/pnas.101129698
	NLS_4	O60832	DKC1	H/ACA ribonucleoprotein complex subunit DKC1	Homo sapiens	NLS	KKEKKKSKK	9	467	475	10.1006/bcmd.1999.0258
	NLS_5	P02406	RPL28	Large ribosomal subunit protein uL15	Saccharomyces cerevisiae	NLS	KTRKHRG	7	7	13	10.1002/j.1460-2075.1990.tb08084.x
	NLS_6	P02406	RPL28	Large ribosomal subunit protein uL15	Saccharomyces cerevisiae	NLS	KHRKHPG	7	24	30	10.1002/j.1460-2075.1990.tb08084.x
	NLS_7	P03069	GCN4	General control transcription factor GCN4	Saccharomyces cerevisiae	NLS	VLEDAKLTQTRKVKKPNSVVKKSHHVGKDDESRL	34	167	200	10.1128/EC.1.5.663-672.2002
	NLS_8	P03069	GCN4	General control transcription factor GCN4	Saccharomyces cerevisiae	NLS	KRARNTEAARRSRARKLQR	19	231	249	10.1128/EC.1.5.663-672.2002
	NLS_9	P03217	BGLF5	Shutoff alkaline exonuclease	Epstein-Barr virus	NLS	YKRPCKRSFIRFI	13	250	262	10.1006/viro.1998.9228
	NLS_10	P03217	BGLF5	Shutoff alkaline exonuclease	Epstein-Barr virus	NLS	LKDVRKRKLGPGH	13	294	306	10.1006/viro.1998.9228
	NLS_11	P03466	NP	Nucleoprotein	Influenza A virus	NLS	KRGINDRNFWRGENGRKTR	19	198	216	10.1006/viro.1998.9329
	NLS_12	P04198	MYCN	N-myc proto-oncogene protein	Homo sapiens	NLS	PPQKKIKS	8	345	352	10.1016/S0021-9258(19)84673-2
	NLS_13	P04616	rev	Rev	Human immunodeficiency virus type 1 group M subtype B	NLS	RQARRNRRRRWR	12	35	46	10.1128/MCB.19.2.1210
	NLS_14	P04637	TP53	Cellular tumor antigen p53	Homo sapiens	NLS	PQPKKK	6	316	321	10.1016/S0021-9258(19)84673-2
	NLS_15	P05221	npm	Nucleoplasmin	Xenopus laevis	NLS	KRPAATKKAGQAKKKK	16	155	171	10.1074/jbc.274.40.28406
	NLS_16	P07664	Sry-delta	Serendipity locus protein delta	Drosophila melanogaster	NLS	PTKKRVK	7	187	193	10.1016/0014-5793(91)80229-v
	NLS_17	P09874	PARP1	Poly [ADP-ribose] polymerase 1	Homo sapiens	NLS	KRKGDEVDGVDEVAKKKSKK	20	207	226	10.1002/j.1460-2075.1992.tb05404.x
	NLS_18	P0C205	HTLV-1	Rex	Human T-cell leukemia virus 1 (strain Japan ATK-1 subtype A) (HTLV-1)	NLS	MPKTRRRPRRSQRKRPPT	18	1	18	10.1128/MCB.19.2.1218
	NLS_19	P0C799	P/X	Phosphoprotein	Borna disease virus (strain V) (BDV)	NLS	TLRRERPGSPRPRKVPRN	18	20	37	10.1099/0022-1317-80-1-97
	NLS_20	P0C799-2	P/X	Phosphoprotein	Borna disease virus (strain V) (BDV)	NLS	PRPRKIPR	8	29	36	10.1128/jvi.72.12.9755-9762.1998
	NLS_21	P0C799-2	P/X	Phosphoprotein	Borna disease virus (strain V) (BDV)	NLS	PPRIYPQLPSAPT	13	181	193	10.1128/jvi.72.12.9755-9762.1998
	NLS_22	P10242	MYB	Transcriptional activator Myb	Homo sapiens	NLS	PLLKKIKQ	8	521	528	10.1016/S0021-9258(19)84673-2
	NLS_23	P12908	SRC	Minor capsid protein VP2	Murine polyomavirus (strain Crawford small-plaque) (MPyV)	NLS	EEDGPQKKKRRL	12	308	319	10.1016/0042-6822(92)90276-U
	NLS_24	P15771	NCL	Nucleolin	Gallus domesticus (Chicken)	NLS	KRKKEMANKSAPEAKKKK	18	256	273	10.1074/jbc.274.40.28407
	NLS_25	P17470	DBP	Major DNA-binding protein	Herpes simplex virus (HSV)	NLS	RKRAFHGDDPFGEGPPDKK	19	1170	1188	10.1074/jbc.274.40.28409
	NLS_26	P19484	TFEB	Transcription factor EB	Homo sapiens	NLS	RRRR	4	245	248	10.1038/s41586-022-05652-7
	NLS_27	P19532	TFE3	Transcription factor E3	Homo sapiens	NLS	RRRR	4	356	359	10.1016/j.molcel.2022.12.013
	NLS_28	P19836	Pcyt1a	Choline-phosphate cytidylyltransferase A	Rattus norvegicus	NLS	KVNSRKRRKEVPGPNGATEED	21	8	28	10.1074/jbc.270.1.354
	NLS_29	P20879	tat	Tat	Human immunodeficiency virus type 1 group M subtype B	NLS	RKKRRQRRR	9	49	57	10.1128/MCB.19.2.1210
	NLS_30	P22769	Prosalpha4	Proteasome subunit alpha type-7-1	Drosophila melanogaster	NLS	KKKQKK	6	244	249	10.1006/excr.1996.0157
	NLS_31	P27782	Lef1	Lymphoid enhancer-binding factor 1	Mus musculus	NLS	KKKKRKREK	9	372	380	10.1128/MCB.18.8.4819
	NLS_32	P28040	pol1	DNA polymerase alpha catalytic subunit	Schizosaccharomyces pombe	NLS	RKRKK	5	97	101	10.1091/mbc.6.12.1697
	NLS_33	P32320	CDA	Cytidine deaminase	Homo sapiens	NLS	KRPACTLKPECVQQLLVCSQEAKK	24	4	27	10.1074/jbc.274.40.28405
	NLS_34	P35869	AHR	Aryl hydrocarbon receptor	Homo sapiens	NLS	RKRR	4	13	16	10.1038/s41598-021-97507-w
	NLS_35	P35869	AHR	Aryl hydrocarbon receptor	Homo sapiens	NLS	KRHRDR	6	37	42	10.1038/s41598-021-97507-w
	NLS_36	P38564	MNB1A	Dof zinc finger protein MNB1A	Zea mays (Maize)	NLS	KKKPASKKRR	10	120	129	10.1093/pcp/pce105
	NLS_37	P42858	HTT	Huntingtin	Homo sapiens	NLS	RRKGKEK	7	1182	1188	10.1016/0169-328X(95)00124-B
	NLS_38	P46063	RECQL	ATP-dependent DNA helicase Q1	Homo sapiens	NLS	GSKNTGAKKRKIDDA	15	635	649	10.1074/jbc.272.42.26375
	NLS_39	P48436	SOX9	Transcription factor SOX-9	Homo sapiens	NLS	KRPMNAFMVWAQAARRK	17	106	122	10.1074/jbc.272.44.27848
	NLS_40	P48436	SOX9	Transcription factor SOX-9	Homo sapiens	NLS	PRRRK	5	176	180	10.1074/jbc.272.44.27848
	NLS_41	P49597	ABI1	Phosphatase 2C 56	Arabidopsis thaliana	NLS	KPRRK	5	423	427	10.1111/j.1365-313X.2008.03454.x
	NLS_42	P52162	MAX	max	Gallus gallus	NLS	PQSRKKLR	8	149	156	10.1101/gad.6.1.81
	NLS_43	P52946	Pdx1	Pancreas/duodenum homeobox protein 1	Mus musculus	NLS	RRMKWKK	7	198	204	10.1016/S0014-5793(99)01446-5
	NLS_44	P61978	HNRNPK	Heterogeneous nuclear ribonucleoprotein K	Homo sapiens	NLS	KRPAEDMEEEQAFKRSR	17	21	37	10.1093/emboj/16.12.3587
	NLS_45	P70323	Tbx1	T-box transcription factor TBX1	Mus musculus	NLS	KSRPAPYPLPGL	12	415	426	10.1093/hmg/ddi081
	NLS_46	P81299	cdc-14	Tyrosine-protein phosphatase cdc-14	Caenorhabditis elegans	NLS	KRNVRR	6	366	371	10.1016/j.mod.2011.06.001
	NLS_47	P89216	NP	Nucleoprotein	Thogoto virus (THOV)	NLS	KRLQENPPKNPKTKK	15	179	193	10.1006/viro.1998.9329
	NLS_48	P97305	Nfatc3	Nuclear factor of activated T-cells, cytoplasmic 3	Mus musculus	NLS	KRK	3	686	688	10.1091/mbc.8.1.157
	NLS_49	Q02346	Myod1	Myoblast determination protein 1	Rattus norvegicus	NLS	CKRKTTNADRRKA	13	101	113	10.1073/pnas.92.10.4646
	NLS_50	Q02346	Myod1	Myoblast determination protein 1	Rattus norvegicus	NLS	VNEAFETLKRC	11	125	135	10.1073/pnas.92.10.4646
	NLS_51	Q05066	SRY	Sex-determining region Y protein	Homo sapiens	NLS	KRPMNAFIVWSRDQRRK	17	61	77	10.1073/pnas.1137864100
	NLS_52	Q05066	SRY	Sex-determining region Y protein	Homo sapiens	NLS	RPRRKAK	7	130	136	10.1038/sj.emboj.7600352
	NLS_53	Q12948	FOXC1	Forkhead box protein C1	Homo sapiens	NLS	KPPYSYIALITMAIQN	16	78	93	10.1074/jbc.M110266200
	NLS_54	Q12948	FOXC1	Forkhead box protein C1	Homo sapiens	NLS	LRRRRRFKK	9	168	176	10.1074/jbc.M110266200
	NLS_55	Q12968	NFATC3	Nuclear factor of activated T-cells, cytoplasmic 3	Homo sapiens	NLS	KRR	3	273	275	10.1016/s0092-8674(00)81445-2
	NLS_56	Q12968	NFATC3	Nuclear factor of activated T-cells, cytoplasmic 3	Homo sapiens	NLS	KRK	3	686	688	10.1128/MCB.15.5.2697
	NLS_57	Q14190	SIM2	Single-minded homolog 2	Homo sapiens	NLS	RKLVKPKNTKMKTKLRTNPY	20	367	386	10.1016/j.bbrc.2003.11.168
	NLS_58	Q22663	glb-26	Globin-like protein 26	Caenorhabditis elegans	NLS	PKKNKPE	7	12	18	10.1371/journal.pone.0048768
	NLS_59	Q22829	pat-9	Zinc finger protein pat-9	Caenorhabditis elegans	NLS	KKRSKAAKAK	10	221	230	10.1186/2045-3701-2-18
	NLS_60	Q43386	HMGA	HMG-Y-related protein A	Arabidopsis thaliana	NLS	PKRGRGR	7	96	102	10.1105/tpc.106.047274
	NLS_61	Q43386	HMGA	HMG-Y-related protein A	Arabidopsis thaliana	NLS	PKRPR	5	162	166	10.1105/tpc.106.047274
	NLS_62	Q5BPF3	BASL	BREAKING OF ASYMMETRY IN THE STOMATAL LINEAGE	Arabidopsis thaliana	NLS	FKRIKRKI	8	50	57	10.1093/jxb/erw274
	NLS_63	Q5BPF3	BASL	BREAKING OF ASYMMETRY IN THE STOMATAL LINEAGE	Arabidopsis thaliana	NLS	KKKRSERK	8	61	68	10.1093/jxb/erw274
	NLS_64	Q5YDB6	CPL1	RNA polymerase II C-terminal domain phosphatase-like 1	Arabidopsis thaliana	NLS	RKKK	4	38	41	10.1371/journal.pone.0080509
	NLS_65	Q5YDB6	CPL1	RNA polymerase II C-terminal domain phosphatase-like 1	Arabidopsis thaliana	NLS	KRLKP	5	947	951	10.1371/journal.pone.0080509
	NLS_66	Q64163	Tfdp2	Transcription factor Dp-2	Mus musculus	NLS	SDRKRAREFIDSDFSE	16	103	118	10.1242/jcs.109.10.2443
	NLS_67	Q6NYC1	JMJD6	Bifunctional arginine demethylase and lysyl-hydroxylase JMJD6	Homo sapiens	NLS	KKRIR	5	6	10	10.1016/j.yexcr.2003.09.023
	NLS_68	Q6NYC1	JMJD6	Bifunctional arginine demethylase and lysyl-hydroxylase JMJD6	Homo sapiens	NLS	KRKYR	5	91	95	10.1016/j.yexcr.2003.09.023
	NLS_69	Q6NYC1	JMJD6	Bifunctional arginine demethylase and lysyl-hydroxylase JMJD6	Homo sapiens	NLS	PKRRK	5	141	145	10.1016/j.yexcr.2003.09.023
	NLS_70	Q6NYC1	JMJD6	Bifunctional arginine demethylase and lysyl-hydroxylase JMJD6	Homo sapiens	NLS	KRRP	4	167	170	10.1016/j.yexcr.2003.09.023
	NLS_71	Q6NYC1	JMJD6	Bifunctional arginine demethylase and lysyl-hydroxylase JMJD6	Homo sapiens	NLS	RRKKRR	6	373	378	10.1016/j.yexcr.2003.09.023
	NLS_72	Q7TT18	Atf7ip	Activating transcription factor 7-interacting protein 1	Mus musculus	NLS	RRKRSKSEDMDSVESKRRR	19	587	605	10.1038/sj.onc.1203492
	NLS_73	Q8BN78	Zbtb33	Transcriptional regulator Kaiso	Mus musculus	NLS	PPNKRMKVKH	10	469	478	10.1242/jcs.01541
	NLS_74	Q8GXA4	WIP1	WPP domain-interacting protein 1	Arabidopsis thaliana	NLS	RK	2	80	81	10.1016/j.cub.2007.05.076
	NLS_75	Q8GXA4	WIP1	WPP domain-interacting protein 1	Arabidopsis thaliana	NLS	RR	2	83	84	10.1016/j.cub.2007.05.076
	NLS_76	Q8GXA4	WIP1	WPP domain-interacting protein 1	Arabidopsis thaliana	NLS	KR	2	104	105	10.1016/j.cub.2007.05.076
	NLS_77	Q8H1D9	TDP1	Tyrosyl-DNA phosphodiesterase 1	Arabidopsis thaliana	NLS	RKKVKP	6	81	86	10.1042/BJ20111308
	NLS_78	Q8LEA8	EID1	Phytochrome A-associated F-box protein	Arabidopsis thaliana	NLS	RKRRK	5	197	201	10.1101/gad.197201
	NLS_79	Q8LH59	MYBS1	Transcription factor MYBS1	Oryza sativa	NLS	KAEQERRK	8	133	140	10.1105/tpc.112.097741
	NLS_80	Q8LH59	MYBS1	Transcription factor MYBS1	Oryza sativa	NLS	RDRRR	5	196	200	10.1105/tpc.112.097741
	NLS_81	Q8VWG3	TT1	TRANSPARENT TESTA 1	Arabidopsis thaliana	NLS	KRKH	4	221	224	10.1111/j.1365-313X.2011.04603.x
	NLS_82	Q8VWG3	TT1	TRANSPARENT TESTA 1	Arabidopsis thaliana	NLS	KHKR	4	264	267	10.1111/j.1365-313X.2011.04603.x
	NLS_83	Q94BQ3	ASG2	ALTERED SEED GERMINATION 2	Arabidopsis thaliana	NLS	RRMLPPLASSRKR	13	245	257	10.1111/pce.12605
	NLS_84	Q95QK3	jmjd-3.1	Lysine-specific demethylase jmjd-3.1	Caenorhabditis elegans	NLS	KKKEQSATEPPIPRTKRAYTKNPNTIRKRRMKKNQSDDEEDDGPPKRRT	49	369	417	10.1126/science.1255885
	NLS_85	Q96288	BBX24	B-box zinc finger protein 24	Arabidopsis thaliana	NLS	KKPR	4	226	229	10.1104/pp.111.180208
	NLS_86	Q965G5	mak-2	MAP kinase-activated protein kinase mak-2	Caenorhabditis elegans	NLS	TDMQDEMEATLASMRVG	17	301	317	10.1016/j.cell.2009.06.023
	NLS_87	Q965G5	mak-2	MAP kinase-activated protein kinase mak-2	Caenorhabditis elegans	NLS	NNKLLAKRRKGGASPKDDPMDDIK	24	330	353	10.1016/j.cell.2009.06.023
	NLS_88	Q9H6Z4-3	RANBP3	Ran-binding protein 3	Homo sapiens	NLS	PPVKRERTS	9	49	57	10.1128/MCB.19.12.8400
	NLS_89	Q9JMG6	Tfpt	TCF3 fusion partner homolog	Rattus norvegicus	NLS	RGRRRRQR	8	59	66	10.1074/jbc.275.4.2647
	NLS_90	Q9JMG6	Tfpt	TCF3 fusion partner homolog	Rattus norvegicus	NLS	RKRRR	5	181	185	10.1074/jbc.275.4.2647
	NLS_91	Q9LJ97	RAB28	Late embryogenesis abundant protein 31	Arabidopsis thaliana	NLS	QPKRP	5	6	10	10.1023/a:1016084615014
	NLS_92	Q9LMT7	MAIN	Protein MAINTENANCE OF MERISTEMS	Arabidopsis thaliana	NLS	KRKRR	5	464	468	10.1111/tpj.12215
	NLS_93	Q9PZT1	NS1	Initiator protein NS1	Human parvovirus B19 (strain HV) (HPV B19)	NLS	KKPR	4	177	180	10.1172/JCI41805
	NLS_94	Q9QYS9	Qki	KH domain-containing RNA-binding protein QKI	Mus musculus	NLS	RVHPYQR	7	324	330	10.1074/jbc.274.41.29202
	NLS_95	Q9SI37	WRKY1	WRKY transcription factor 1	Arabidopsis thaliana	NLS	KRRKK	5	273	277	10.1093/nar/gkm001
	NLS_96	Q9TXJ0	cmk-1	Calcium/calmodulin-dependent protein kinase type 1	Caenorhabditis elegans	NLS	PLFKRR	6	2	7	10.1074/jbc.274.32.22556
	NLS_97	Q9VEX5	Asun	Asunder	Drosophila melanogaster	NLS	LKASKRR	7	613	619	10.1091/mbc.E13-05-0254
	NLS_98	Q9SEW0	A23	ASR protein	Lilium longiflorum	NLS	KKTLKKENEEVEGKK	15	123	137	doi: 10.1111/j.1399-3054.2005.00454.x
	NLS_99	Q6YUL8	KIN4A	Kinesin-like protein KIN-4A	Oryza sativa	NLS	KKVSIAGQSGKLWRWKR	17	971	987	10.1111/j.1365-313X.2010.04238.x
	NLS_100	Q9DXE6	C2/L2	Transcriptional activator protein	Tomato yellow leaf curl China virus (TYLCCNV)	NLS	KVQHRIAKKTTRRRR	15	17	31	10.1128/JVI.77.12.7026-7033.2003
	* Gene and protein names were retrieved from the UniProt database.
