# Supplementary material for: SPSignal: a web tool for structure-assisted prediction of nuclear localization and nuclear export signals in proteins
Source: Nucleic Acids Res. 2026 May 11;54(W1):W327–36. doi: 10.1093/nar/gkag421 (PMC13355057; doi:10.1093/nar/gkag421)
Supplement: gkag421_Supplemental_Files [file gkag421_supplemental_files.zip › Engler et al_SPSignal_Table S2.xlsx]

## Sheet: Table2
	Supplementary Table S2: Standardized sequence windows and computed structural and biophysical features for experimentally validated NLS and NES.
	Id	UniprotID	Name*		Signal type	Validated Sequence	Predicted Sequence	Windows generated
			Gene	Protein				Sequence	Start	End	Length	Disorder	Accessibility	Accessibility core signal residues
	NES_1	Q6GPE1	ap1g1.L	AP-1 complex subunit gamma	NES	VGGELLDLLGDLNLS	GGELLDLLGDLNLS	ASVGGELLDLLGDLNLSGTP	650	669	20	0.31	149.63	136.56
	NES_4	O00571	DDX3X	ATP-dependent RNA helicase DDX3X	NES	MSHVAVENALGLDQQFAGLDLN	ALGLDQQFAGLDLN	VENALGLDQQFAGLDLNSSD	6	25	20	0.51	134.48	143.25
	NES_5	O15234	CASC3	CASC3	NES	SSTSGLEQDVAQLNIAEQN	TSGLEQDVAQLNIA	DSSTSGLEQDVAQLNIAEQN	456	475	20	0.81	96.27	98.33
	NES_6	O15265	ATXN7	Ataxin-7	NES	FDPDIHCGVIDL	EFDPDIHCGVIDLD	SEREFDPDIHCGVIDLDTKK	337	356	20	0.48	45.67	40
	NES_8	P0DOF0	P/X	X protein	NES	LRLTLLELVRRL	MSSDLRLTLLELV	MSSDLRLTLLELVRRLNGNA	1	20	20	0.58	98.02	109.56
	NES_9	P11484	SSB1	Ribosome-associated molecular chaperone SSB1	NES	IEAALSDALAALQI	EAALSDALAALQIE	SKIEAALSDALAALQIEDPS	572	591	20	0.35	46.79	15.3
	NES_10	P13350	ccnb1	G2/mitotic-specific cyclin-B1	NES	LKVIEENVCPKPAQVEPSSPSPMETSGCLPDELCQAFSDVLIHVKDVDAD	PDELCQAFSDVLIH	GCLPDELCQAFSDVLIHVKD	102	121	20	0.26	73.77	67.51
	NES_11	P14635	CCNB1	G2/mitotic-specific cyclin-B1	NES	DLCQAFSDVILA	EEDLCQAFSDVILA	APAEEDLCQAFSDVILAVND	136	155	20	0.35	72.23	72.1
	NES_12	P15336	ATF2	Cyclic AMP-dependent transcription factor ATF-2	NES	LLRNEVAQLKQLLLAH	LRNEVAQLKQLLLA	VTLLRNEVAQLKQLLLAHKD	398	417	20	0.49	76.38	64.43
	NES_14	P24346	an3	Putative ATP-dependent RNA helicase an3	NES	MSHVAVENVLNLDQQFAGLDL	VLNLDQQFAGLDLN	VENVLNLDQQFAGLDLNSAD	6	25	20	0.48	134.45	146.03
	NES_15	P29067	Arrb2	Beta-arrestin-2	NES	DDIVFEDFARLRLKGMKDDDCDDQFC	DDIVFEDFARLRLK	ATDDDIVFEDFARLRLKGMK	382	401	20	0.19	46.75	20.96
	NES_16	P33076	CIITA	MHC class II transactivator	NES	LGALWLAL	SFLLQCFLGALWLA	AFPSFLLQCFLGALWLALSG	707	726	20	0.03	5.38	0.17
	NES_18	P35869	AHR	Aryl hydrocarbon receptor	NES	PFPQDVINKLDKLSVLRLSVS	PQDVINKLDKLSVL	LPFPQDVINKLDKLSVLRLS	54	73	20	0.12	27.27	12.01
	NES_19	P38398	BRCA1	Breast cancer type 1 susceptibility protein	NES	QLVEELLKIICAFQLDTGL	TRFSQLVEELLKII	QESTRFSQLVEELLKIICAF	74	93	20	0.13	17.23	0.8
	NES_20	P38483	Apobec1	C->U-editing enzyme APOBEC-1	NES	LWVRLYVLELYCIIL	YPHLWVRLYVLELY	WPRYPHLWVRLYVLELYCII	167	186	20	0.01	16.79	6.21
	NES_23	P63010	AP2B1	AP-2 complex subunit beta	NES	VLSAVKVLMKFLELLPKDS	LSAVKVLMKFLELL	AVVLSAVKVLMKFLELLPKD	254	273	20	0.04	13.21	0
	NES_24	Q498G1	upf2.S	Regulator of nonsense transcripts 2	NES	TTEELELELETLDIN	TEELELELETLDIN	VPTTEELELELETLDINDDG	504	523	20	0.58	49.55	26.38
	NES_27	Q13490	BIRC2	Baculoviral IAP repeat-containing protein 2	NES	PNCPFLENSLETLRFSISNLSMQ	LETLRFSISNLSMQ	ENSLETLRFSISNLSMQTHA	251	270	20	0.15	30.51	26.95
	NES_28	Q13492	PICALM	Phosphatidylinositol-binding clathrin assembly protein	NES	LDSSLANLVGNLGIGNGT	DSSLANLVGNLGIG	DDLDSSLANLVGNLGIGNGT	538	557	20	0.46	114.86	129.53
	NES_29	Q14653	IRF3	Interferon regulatory factor 3	NES	QEDILDELLGNMVLA	EDILDELLGNMVLA	DTQEDILDELLGNMVLAPLP	134	153	20	0.62	62.98	69.23
	NES_33	Q6GNU1	arpc1b-b	Actin-related protein 2/3 complex subunit 1B-B	NES	DVKSLESALKDLKIK	VKSLESALKDLKIK	GMCIWDVKSLESALKDLKIK	350	369	20	0.13	36.48	2.26
	NES_34	Q6ICB0	DESI1	Desumoylating isopeptidase 1	NES	PFGQALRPLLDSIQI	GQALRPLLDSIQIQ	TPFGQALRPLLDSIQIQPPG	138	157	20	0.39	52.47	32.05
	NES_35	Q86V15	CASZ1	Zinc finger protein castor homolog 1	NES	ASSLRDYAASTMTEFLGMFGYDDQNTRDELARKISFEKLHAGSTPEAATSSMLPTSEDTLSK	ELARKISFEKLHAG	TRDELARKISFEKLHAGSTP	196	215	20	0.57	50.78	13.78
	NES_36	Q8N668	COMMD1	COMM domain-containing protein 1	NES	IHTPVAIIELELGK	SAQIHTPVAIIELE	SRHSAQIHTPVAIIELELGK	132	151	20	0.29	64.9	21.2
	NES_37	Q8N668	COMMD1	COMM domain-containing protein 1	NES	EVKVNQILKTLSEVEES	SEFLCLEFDEVKVN	GQESEFLCLEFDEVKVNQIL	153	172	20	0.12	64.16	42.01
	NES_38	Q8N884	CGAS	Cyclic GMP-AMP synthase	NES	LEKLKL	ASKLRAVLEKLKLS	APGASKLRAVLEKLKLSRDD	159	178	20	0.4	40.82	0
	NES_39	Q8NAG6	ANKLE1	Structure-specific endonuclease ANKLE1	NES	PTRQGLLHVVHANQRVPRSQGTEAELNARLQALTLTPPNAAGFQSSPSSMPLLDRSPAHSPPRTPTPGASDCHC	EAELNARLQALTLT	QGTEAELNARLQALTLTPPN	265	284	20	0.71	55.83	29.73
	NES_41	Q99653	CHP1	Calcineurin B homologous protein 1	NES	VLRMMVGVNI	SRDELLQVLRMMVG	EKISRDELLQVLRMMVGVNI	128	147	20	0.2	43.13	28.1
	NES_42	Q99653	CHP1	Calcineurin B homologous protein 1	NES	FVKVLEKVDV	FTEFVKVLEKVDVE	AISFTEFVKVLEKVDVEQKM	170	189	20	0.17	34.67	4.86
	NES_45	Q9NQS1	AVEN	Cell death regulator Aven	NES	LEEELDLLLNL	DHLEEELDLLLNLD	SAGDHLEEELDLLLNLDAPI	277	296	20	0.61	71.73	69.69
	NES_46	Q9NRA8	EIF4ENIF1	Eukaryotic translation initiation factor 4E transporter	NES	VEAGLKGLKV	HSGVVLSVEEVEAG	ESSHSGVVLSVEEVEAGLKG	425	444	20	0.44	82.89	93.97
	NES_47	Q9R1A8	Cop1	E3 ubiquitin-protein ligase COP1	NES	DLLGTDQDNLDLANVNLMLELLVQKKKQLEAESHAAQLQILMEFL	TDQDNLDLANVNLM	LLGTDQDNLDLANVNLMLEL	227	246	20	0.2	77.09	38.87
	NES_50	P03409	Tax	Tax-1	NES	YKRIEELLYKISLTT	YKRIEELLYKISLT	NVPYKRIEELLYKISLTTGA	185	204	20	0.05	30.86	16.52
	NES_51	P04637	TP53	Cellular tumor antigen p53	NES	EMFRELNEALELKD	FEMFRELNEALELK	RERFEMFRELNEALELKDAQ	335	354	20	0.56	51.07	48.43
	NES_53	P34694	gtf3a	Transcription factor IIIA	NES	QPDASKADPLPVLENLTLK	KADPLPVLENLTLK	QQPDASKADPLPVLENLTLK	320	339	20	0.67	152.48	125.44
	NES_54	P43487	RANBP1	Ran-specific GTPase-activating protein	NES	KVAEKLEALSVKEETKED	AEKVAEKLEALSVK	NDHAEKVAEKLEALSVKEET	174	193	20	0.58	100.76	93.93
	NES_55	P47973	Zfp36	mRNA decay activator protein ZFP36	NES	DLSAIYESLMSMS	MDLSAIYESLMSMS	MDLSAIYESLMSMSHDLSPD	1	20	20	0.24	60.85	59.63
	NES_56	P52306	RAP1GDS1	Rap1 GTPase-GDP dissociation stimulator 1	NES	LSDTLKKLKI	MDNLSDTLKKLKIT	MDNLSDTLKKLKITAVDKTE	1	20	20	0.24	60.85	59.63
	NES_57	P52655	GTF2A1	Transcription initiation factor IIA subunit 1	NES	VINDVRDIFL	IEDVINDVRDIFLD	RSVIEDVINDVRDIFLDDGV	15	34	20	0.32	61.42	30.52
	NES_58	P61925	PKIA	cAMP-dependent protein kinase inhibitor alpha	NES	NELALKLAGLDINKT	SNELALKLAGLDIN	SGNSNELALKLAGLDINKTE	32	51	20	0.52	82.11	85.74
	NES_59	P78953	mid1	Anillin-related medial ring protein mid1	NES	LNVATDLLESLDL	LNVATDLLESLDLR	LSELNVATDLLESLDLRSMY	66	85	20	0.37	59.95	42.44
	NES_60	P78953	mid1	Anillin-related medial ring protein mid1	NES	LGNLTLTCLYI	NSIGKRTLGNLTLT	VKINSIGKRTLGNLTLTCLY	753	772	20	0.13	28.49	15.43
	NES_61	P81299	cdc-14	Tyrosine-protein phosphatase cdc-14	NES	LVNQVDDINL	VRRLVNQVDDINLG	KRNVRRLVNQVDDINLGEER	366	385	20	0.54	91.51	69.05
	NES_62	Q04584	ZYX	Zyxin	NES	LTMKEVEELELLTQKLM	SPLTMKEVEELELL	KGNSPLTMKEVEELELLTQK	314	333	20	0.67	87.28	71.73
	NES_64	Q14678	KANK1	KN motif and ankyrin repeat domain-containing protein 1	NES	LTLLKTNLNL	GSNTEESVNDLTLL	CETGSNTEESVNDLTLLKTN	600	619	20	0.41	146.1	126.4
	NES_65	Q8TBZ3	WDR20	WD repeat-containing protein 20	NES	MDGAIASGVSKFATLSLHD	IASGVSKFATLSLH	DGAIASGVSKFATLSLHDRK	451	470	20	0.45	128.92	131.52
	NES_66	Q8VEL0	Mospd1	Motile sperm domain-containing protein 1	NES	LITM	VAAYILGLITMAIL	NQKLVAAYILGLITMAILRT	194	213	20	0.01	62.01	52.72
	NES_67	Q965G5	mak-2	MAP kinase-activated protein kinase mak-2	NES	TDMQDEMEATLASMRVG	QDEMEATLASMRVG	TDMQDEMEATLASMRVGPEN	301	320	20	0.65	20.38	2.48
	NES_68	Q96D46	NMD3	60S ribosomal export protein NMD3	NES	LAEMLEDLHI	RISLAEMLEDLHIS	GAPRISLAEMLEDLHISQDA	474	493	20	0.59	60.57	47.95
	NES_69	Q9HCN4	GPN1	GPN-loop GTPase 1	NES	EQLERLRKDMGSVAL	LERLRKDMGSVALD	REQLERLRKDMGSVALDAGT	289	308	20	0.53	102.18	50.38
	NES_71	Q9PWE8	TBX5	T-box transcription factor TBX5	NES	LVSFQKLKL	WMRQLVSFQKLKLT	GAHWMRQLVSFQKLKLTNNH	145	164	20	0.24	22.21	6.18
	NES_77	O54943	Per2	Period circadian protein homolog 2	NES	LIRTLKELKV	HKELIRTLKELKVH	ADAHKELIRTLKELKVHLPA	103	122	20	0.47	49.97	29.27
	NES_78	O54943	Per2	Period circadian protein homolog 2	NES	LTEQIHRLLM	VQELTEQIHRLLMQ	HPSVQELTEQIHRLLMQPVP	454	473	20	0.66	37.84	2.79
	NES_79	O54943	Per2	Period circadian protein homolog 2	NES	LQLNLLQL	RGSSPLQLNLLQLE	FQSRGSSPLQLNLLQLEEAP	975	994	20	0.61	18.55	30.07
	NES_80	Q13568	IRF5	Interferon regulatory factor 5	NES	LQRMLPSLSLT	EEELQRMLPSLSLT	EEEEEELQRMLPSLSLTEDV	144	163	20	0.72	47.63	23.63
	NES_81	Q8TCG1	CIP2A	CIP2A	NES	EELIEKLQSGMVVKD	EELIEKLQSGMVVK	LNIEELIEKLQSGMVVKDQI	595	614	20	0.24	101.68	91.82
	NES_82	Q13015	MLLT11	AF1q	NES	LSELEGLGL	PELDLSELEGLGLS	MPIPELDLSELEGLGLSDTA	17	36	20	0.21	87.46	53.87
	NES_83	Q9NYA1	SPHK1	Sphingosine kinase 1	NES	LSPMNLLSL	NLLSLHTASGLRLF	SPMNLLSLHTASGLRLFSVL	148	167	20	0.05	8.45	3.69
	NES_84	O35973	Per1	Period circadian protein homolog 1	NES	LSEQIHRLLL	IQELSEQIHRLLLQ	DSDIQELSEQIHRLLLQPVH	483	502	20	0.48	25.71	0.7
	NES_86	Q9FNY0	E2FA	Transcription factor E2FA	NES	LQAEIENLAL	PGDEDADVSVLQLQ	DACPGDEDADVSVLQLQAEI	234	253	20	0.35	66.36	70.64
	NES_88	Q9LMK7	RANBP1A	Ran-binding protein 1 homolog a	NES	DTAGLLEKLTVEETKTEEKT	AADTAGLLEKLTVE	SKDAADTAGLLEKLTVEETK	166	185	20	0.57	94.39	103.75
	NES_90	Q93ZV6	AT2G03820	60S ribosomal export protein NMD3	NES	TDGEGAPSVPIEELLADLDL	SVPIEELLADLDLS	GAPSVPIEELLADLDLSFEE	485	504	20	0.62	53.88	64.66
	NES_91	P25963	NFKBIA	NF-kappa-B inhibitor alpha	NES	MVKELQEIRLE	YEQMVKELQEIRLE	DEEYEQMVKELQEIRLEPQE	39	58	20	0.56	90.57	60.34
	NES_92	O15392	BIRC5	Baculoviral IAP repeat-containing protein 5	NES	VKKQFEELTL	FLSVKKQFEELTLG	GCAFLSVKKQFEELTLGEFL	83	102	20	0.22	49.22	21.3
	NES_95	Q16665	HIF1A	Hypoxia-inducible factor 1-alpha	NES	MEDIKILIASPS	KTVTKDRMEDIKIL	DELKTVTKDRMEDIKILIAS	622	641	20	0.6	128.46	129.19
	NES_96	P46934	NEDD4	E3 ubiquitin-protein ligase NEDD4	NES	LAEELNARLTI	THLAEELNARLTIF	DVPTHLAEELNARLTIFGNS	711	730	20	0.62	130.16	151.65
	NES_97	Q8NG08	HELB	DNA helicase B	NES	VGESPQVSSRLQNLRLNNLIPRQL	SPQVSSRLQNLRLN	VGESPQVSSRLQNLRLNNLI	1055	1074	20	0.61	55.5	8
	NES_98	Q9UK80	USP21	Ubiquitin carboxyl-terminal hydrolase 21	NES	ELGAALSRLALRPEPPTLR	TGELGAALSRLALR	HRGTGELGAALSRLALRPEP	129	148	20	0.61	150.43	161.15
	NES_99	Q9UPU5	USP24	Ubiquitin carboxyl-terminal hydrolase 24	NES	IPELLSAVKLLCMRFQPDL	LVSIPELLSAVKLL	DKRLVSIPELLSAVKLLCMR	355	374	20	0.07	17.14	6.13
	NES_100	O94782	USP1	Ubiquitin carboxyl-terminal hydrolase 1	NES	ASYELICSLQSLIISVEQL	SYELICSLQSLIIS	SLASYELICSLQSLIISVEQ	139	158	20	0.07	2.86	4.89
	NLS_1	G5EFF5	daf-12	Nuclear hormone receptor family member daf-12	NLS	EEQLRRRKNSRLNNTG	VGMKKEWILNEEQLRRRKNSRLNNTGTCNKRS	EQLRRRKNSR	192	201	10	0.63371	54.85	75.64
	NLS_2	O22161	FBX5	ARABIDILLO 1	NLS	RRVRRK	SRRVRRKLEEEKGKDKVV	RRVRRKLEEE	3	12	10	0.44633	134.97	150.16
	NLS_3	O42250	vsx1	Visual system homeobox 1	NLS	QKRKK	SGDRNDGKNSGNSQKRKKRRHRTVFTSHQLEELEKAFNEAHYPDVYAREMLAMKTELPEDRIQVWFQNRRAKWRKREKCWGRSSVMAE	QKRKKRRHRT	147	156	10	0.72564	100.84	119.7
	NLS_4	O60832	DKC1	H/ACA ribonucleoprotein complex subunit DKC1	NLS	KKEKKKSKK	KKEVVAEVVKAPQVVAEAAKTAKRKRESESESDETPPAAPQLIKKEKKKSKKDKKAKAGLESGAEPGDGDSDTTKKKKKKKKAKEVELVSE	IKKEKKKSKK	466	475	10	0.71346	142.13	157.571
	NLS_5	P02406	RPL28	Large ribosomal subunit protein uL15	NLS	KTRKHRG	PSRFTKTRKHRGHVSAGKGRIGKHRKHPGGRGMAGGQHHHRINMDKYHP	KTRKHRGHVS	7	16	10	0.74122	89.4	111.95
	NLS_6	P02406	RPL28	Large ribosomal subunit protein uL15	NLS	KHRKHPG	PSRFTKTRKHRGHVSAGKGRIGKHRKHPGGRGMAGGQHHHRINMDKYHP	RIGKHRKHPG	21	30	10	0.82713	89.01	110.675
	NLS_7	P03069	GCN4	General control transcription factor GCN4	NLS	VLEDAKLTQTRKVKKPNSVVKKSHHVGKDDESRL	KLTQTRKVKKPNSVVKKSHHVGKDDESRLDHLGVVAYNRKQRSIPLSPIVPESSDPAALKRARNTEAARRSRARKLQRMKQLEDKVEELLSKNYHLENEVARLKKLVGER	KLTQTRKVKK	172	181	10	0.57306	131.04	145.92
	NLS_10	P03217	BGLF5	Shutoff alkaline exonuclease	NLS	LKDVRKRKLGPGH	WNLKDVRKRKLGPGHDLVAD	KDVRKRKLGP	295	304	10	0.27991	87.94	86.8
	NLS_11	P03466	NP	Nucleoprotein	NLS	KRGINDRNFWRGENGRKTR	RMIKRGINDRNFWRGENGRKTRIA	WRGENGRKTR	207	216	10	0.33887	62.19	71.325
	NLS_12	P04198	MYCN	N-myc proto-oncogene protein	NLS	PPQKKIKS	DAPPQKKIKSEASPRPLKSVIPPKAKSLSPRNSDSEDSERRRNHNILERQRRNDL	PPQKKIKSEA	345	354	10	0.81827	141.22	152.667
	NLS_13	P04616	rev	Rev	NLS	RQARRNRRRRWR	KAVRLIKFLYQSNPPPNPEGTRQARRNRRRRWRERQRQIHSISERILSTYLGR	RQARRNRRRR	35	44	10	0.79908	66.6	74.9429
	NLS_14	P04637	TP53	Cellular tumor antigen p53	NLS	PQPKKK	GRDRRTEEENLRKKGEPHHELPPGSTKRALPNNTSSSPQPKKKPLDGEYFTLQIRGRERF	TSSSPQPKKK	312	321	10	0.82332	136.73	128.067
	NLS_15	P05221	npm	Nucleoplasmin	NLS	KRPAATKKAGQAKKKK	ESPPKAVKRPAATKKAGQAKKKKLDKEDESSEEDSPTKKGKGAGRGRKPAAKK	KKAGQAKKKK	161	170	10	0.73933	148.82	152.7
	NLS_16	P07664	Sry-delta	Serendipity locus protein delta	NLS	PTKKRVK	GEDRPTKKRVKQ	EDRPTKKRVK	184	193	10	0.53318	108.58	93.86
	NLS_17	P09874	PARP1	Poly [ADP-ribose] polymerase 1	NLS	KRKGDEVDGVDEVAKKKSKK	KEALKKQLPGVKSEGKRKGDEVDGVDEVAKKKSKKEKDKDSKLEKALKAQN	DEVAKKKSKK	217	226	10	0.56135	71.78	81.82
	NLS_18	P0C205	HTLV-1	Rex	NLS	MPKTRRRPRRSQRKRPPT	MPKTRRRPRRSQRKRPPTPWPTSQGLDRVF	RRPRRSQRKR	6	15	10	0.92379	114.84	129.871
	NLS_19	P0C799	P/X	Phosphoprotein	NLS	TLRRERPGSPRPRKVPRN	DPQTLRRERPGSPRPRKVPRNALTQPVDQLLKDLRKNPS	SPRPRKVPRN	28	37	10	0.85491	95.22	119.85
	NLS_23	P12908	SRC	Minor capsid protein VP2	NLS	EEDGPQKKKRRL	IEEDGPQKKKRRL	EDGPQKKKRR	309	318	10	0.59635	97.53	137.3
	NLS_24	P15771	NCL	Nucleolin	NLS	KRKKEMANKSAPEAKKKK	EESEDEKPVKEAPGKRKKEMANKSAPEAKKKKTETPASAFSLFVK	KRKKEMANKS	256	265	10	0.79719	140.63	154.58
	NLS_25	P17470	DBP	Major DNA-binding protein	NLS	RKRAFHGDDPFGEGPPDKK	PGAPGPAFAGRKRAFHGDDPFGEGPPDKKG	RKRAFHGDDP	1170	1179	10	0.64855	139.91	140.2
	NLS_26	P19484	TFEB	Transcription factor EB	NLS	RRRR	DAESRALAKERQKKDNHNLIERRRRFNINDRIKELG	NHNLIERRRR	239	248	10	0.54883	58.22	82.4
	NLS_27	P19532	TFE3	Transcription factor E3	NLS	RRRR	KREISETEAKALLKERQKKDNHNLIERRRRFNINDRIKELGT	NHNLIERRRR	350	359	10	0.50937	65.76	94.85
	NLS_28	P19836	Pcyt1a	Choline-phosphate cytidylyltransferase A	NLS	KVNSRKRRKEVPGPNGATEED	SAKVNSRKRRKEVPGPNGATEEDGIPSKVQ	KVNSRKRRKE	8	17	10	0.74989	146.44	159.8
	NLS_29	P20879	tat	Tat	NLS	RKKRRQRRR	TTKGLGISYGRKKRRQRRRPPQDSQTHQVSLPKQPSSQQRGDPTGPKESKKKVERETE	RKKRRQRRRP	49	58	10	0.8535	131.41	139.537
	NLS_30	P22769	Prosalpha4	Proteasome subunit alpha type-7-1	NLS	KKKQKK	YVKIIEKEKEEELEKKKQKK	EELEKKKQKK	240	249	10	0.59399	88.4	119.1
	NLS_31	P27782	Lef1	Lymphoid enhancer-binding factor 1	NLS	KKKKRKREK	AKYYELARKERQLHMQLYPGWSARDNYGKKKKRKREKLQESTSGTGPRMTAAYI	GKKKKRKREK	371	380	10	0.7218	87.18	98.2375
	NLS_32	P28040	pol1	DNA polymerase alpha catalytic subunit	NLS	RKRKK	EDDENEKGSSGRKRKKSKNVLAEPNQQIGAFFKANAIQPASRIANRKNNEK	RKRKKSKNVL	97	106	10	0.75661	130.03	118.367
	NLS_35	P35869	AHR	Aryl hydrocarbon receptor	NLS	KRHRDR	YASRKRRKPVQKTVKPIPAEGIKSNPSKRHRDRLNT	SNPSKRHRDR	33	42	10	0.65122	71.31	76.375
	NLS_36	P38564	MNB1A	Dof zinc finger protein MNB1A	NLS	KKKPASKKRR	KGGTLRNVPVGGGTRKKPSSSSSSSSYVAAADADRQPKKKPASKKRRVVAPAPELATAADPG	KKKPASKKRR	120	129	10	0.7364	152.71	164.443
	NLS_37	P42858	HTT	Huntingtin	NLS	RRKGKEK	AIKAALPSLTNPPSLSPIRRKGKEKEPGEQASVPLSPKKGSEASAAS	RRKGKEKEPG	1182	1191	10	0.76868	82.73	70.38
	NLS_38	P46063	RECQL	ATP-dependent DNA helicase Q1	NLS	GSKNTGAKKRKIDDA	KKMEEKNSGNFQKKAANMLQQSGSKNTGAKKRKIDDA	SKNTGAKKRK	636	645	10	0.66565	150.23	159.24
	NLS_39	P48436	SOX9	Transcription factor SOX-9	NLS	KRPMNAFMVWAQAARRK	RVNGSSKNKPHVKRPMNAFMVWAQAARRKLA	MVWAQAARRK	113	122	10	0.46394	9.82	21.0333
	NLS_41	P49597	ABI1	phosphatase 2C 56	NLS	KPRRK	ARKRILLWHKKNAVAGDASLLADERRKEGKDPAAMSAAEYLSKLAIQRGSKDNISVVVVDLKPRRKLKSKPLN	VVVDLKPRRK	418	427	10	0.33882	10.66	26.65
	NLS_42	P52162	MAX	max	NLS	PQSRKKLR	QSRKKLRMEAS	QSRKKLRMEA	150	159	10	0.88021	129.05	145.2
	NLS_43	P52946	Pdx1	Pancreas/duodenum homeobox protein 1	NLS	RRMKWKK	ISRPRRVELAVMLNLTERHIKIWFQNRRMKWKKEEDKKRSSGTPSGGGGGE	FQNRRMKWKK	195	204	10	0.45194	40.74	51.56
	NLS_45	P70323	Tbx1	T-box transcription factor TBX1	NLS	KSRPAPYPLPGL	KSRPA	KSRPAPYPLP	415	424	10	0.57507	129.18	130.85
	NLS_46	P81299	cdc-14	Tyrosine-protein phosphatase cdc-14	NLS	KRNVRR	EEKRNVRRLVNQVDDINLGEERISPKSRENTRPNILRRRVQVQNGR	KRNVRRLVNQ	366	375	10	0.53181	57.23	60.75
	NLS_47	P89216	NP	Nucleoprotein	NLS	KRLQENPPKNPKTKK	HGIKDRLKNSRPRSVGPLVHLLHLKRLQENPPKNPKTKKPLESPAVNGIRKSIVGHLKR	NPPKNPKTKK	184	193	10	0.73712	87.7	138.775
	NLS_48	P97305	Nfatc3	Nuclear factor of activated T-cells, cytoplasmic 3	NLS	KRK	NGKRKKSQSQRF	KRKKSQSQRF	686	695	10	0.37026	47.57	71.76
	NLS_49	Q02346	Myod1	Myoblast determination protein 1	NLS	CKRKTTNADRRKA	WACKACKRKTTNADRRKAATMRERRRLSKVNEAFETLKR	RKTTNADRRK	103	112	10	0.48866	49.7	61.4
	NLS_51	Q05066	SRY	Sex-determining region Y protein	NLS	KRPMNAFIVWSRDQRRK	RVKRPMNAFIVWSRDQRRKMALENPRMR	IVWSRDQRRK	68	77	10	0.37216	12.09	23.25
	NLS_54	Q12948	FOXC1	Forkhead box protein C1	NLS	LRRRRRFKK	KVPRDDKKPGKGSYWTLDPDSYNMFENGSFLRRRRRFKKKDAVKDKEEKDRLHLKEPPPPGRQPPPAPPEQADGNA	LRRRRRFKKK	168	177	10	0.57331	53.74	62.5375
	NLS_57	Q14190	SIM2	Single-minded homolog 2	NLS	RKLVKPKNTKMKTKLRTNPY	SQETRKLVKPKNTKMKTKLRTNPY	KPKNTKMKTK	371	380	10	0.64952	143.35	152.62
	NLS_58	Q22663	glb-26	Globin-like protein 26	NLS	PKKNKPE	STPAPPPKKNKPEGRKADNQILNSYQKSIVRNAWRHMSQKGP	PKKNKPEGRK	12	21	10	0.90434	138.14	153.62
	NLS_59	Q22829	pat-9	Zinc finger protein pat-9	NLS	KKRSKAAKAK	AKRKLQMEQEENGGLPASSSASSVISHPLITTTSGNKKRSKAAKAKQTPSSLAT	KKRSKAAKAK	221	230	10	0.74773	143.35	172.633
	NLS_60	Q43386	HMGA	HMG-Y-related protein A	NLS	PKRGRGR	KKTGQLIMVKNNYMKPDPDAPPKRGRGRPPKQKTQAESDAAAAAVVAATVVSTDPPRSRGRPPKPKDPSEPPQEKVITGSGRPRGRPPKRPRTDSETVAAPEPAAQATGERRGRGRPPKVKPTVVAPVGC	PKRGRGRPPK	96	105	10	0.97971	88.35	84.7
	NLS_62	Q5BPF3	BASL	BREAKING OF ASYMMETRY IN THE STOMATAL LINEAGE	NLS	FKRIKRKI	NNNNLTFKRIKRKIKSTKKKRSERKLSLSPPGTRHHHLHLRSSSVSP	FKRIKRKIKS	50	59	10	0.55792	127.19	143.65
	NLS_63	Q5BPF3	BASL	BREAKING OF ASYMMETRY IN THE STOMATAL LINEAGE	NLS	KKKRSERK	NNNNLTFKRIKRKIKSTKKKRSERKLSLSPPGTRHHHLHLRSSSVSP	KKKRSERKLS	61	70	10	0.68788	125.92	163.317
	NLS_65	Q5YDB6	CPL1	RNA polymerase II C-terminal domain phosphatase-like 1	NLS	KRLKP	PLHKRQGSPRSFGGMSNKRLKPDFQRSLQR	GGMSNKRLKP	942	951	10	0.684	130.26	141.967
	NLS_66	Q64163	Tfdp2	Transcription factor Dp-2	NLS	SDRKRAREFIDSDFSE	VPSDRKRAREFIDSDFSESKRSKKGDKNGKGLRHFSMKVCEKVQRKG	RKRAREFIDS	105	114	10	0.48192	138.04	167.75
	NLS_71	Q6NYC1	JMJD6	Bifunctional arginine demethylase and lysyl-hydroxylase JMJD6	NLS	RRKKRR	GSEGDGTVHRRKKRRTCSMVGNGDTTSQDDCVSKERSSSR	RRKKRRTCSM	373	382	10	0.67608	139.31	148.617
	NLS_72	Q7TT18	Atf7ip	Activating transcription factor 7-interacting protein 1	NLS	RRKRSKSEDMDSVESKRRR	SEKDGKAEEEERVPAEEQPPVRNEFSRRKRSKSEDMDSVESKRRRYM	RRKRSKSEDM	587	596	10	0.66699	128.65	135.52
	NLS_73	Q8BN78	Zbtb33	Transcriptional regulator Kaiso	NLS	PPNKRMKVKH	KTSGSEPPNKRMKVK	EPPNKRMKVK	468	477	10	0.65931	76.52	62.35
	NLS_75	Q8GXA4	WIP1	WPP domain-interacting protein 1	NLS	RR	GGAYSPVLKGQGLRKWRRIRRDLVKDTSANMENSKALKRGLSGV	RRIRRDLVKD	83	92	10	0.45852	129.73	130.48
	NLS_77	Q8H1D9	TDP1	Tyrosyl-DNA phosphodiesterase 1	NLS	RKKVKP	IRSSGDGERKKVKPSEEVSVCNDDLIELIPGHHFFKLVLLNGRAAKKARKAEDDVEAIRRFCP	RKKVKPSEEV	81	90	10	0.50219	62.59	76.625
	NLS_78	Q8LEA8	EID1	Phytochrome A-associated F-box protein	NLS	RKRRK	SEIRPGRDLPVRKRRKICRSLGSHLASGGWNLSRE	RKRRKICRSL	197	206	10	0.2671	57.49	76.8167
	NLS_79	Q8LH59	MYBS1	Transcription factor MYBS1	NLS	KAEQERRK	PDGAGAAAAASKDGGHRRDERKGGGGGYDGGKSCSKAEQERRKGIPWT	CSKAEQERRK	131	140	10	0.67911	67.95	104.35
	NLS_81	Q8VWG3	TT1	TRANSPARENT TESTA 1	NLS	KRKH	DHPRSKPLKDFRTLQTHYKRKHGHKPFSCRLCGKLLAVKGDWRTHEKNCGKRWVCVCGSDFKHKRSLKDHVKA	KRKHGHKPFS	221	230	10	0.16709	34.33	34.45
	NLS_83	Q94BQ3	ASG2	ALTERED SEED GERMINATION 2	NLS	RRMLPPLASSRKR	RRMLPPLASSRKRMPPP	LPPLASSRKR	248	257	10	0.53383	29.17	43.3333
	NLS_84	Q95QK3	jmjd-3.1	Lysine-specific demethylase jmjd-3.1	NLS	KKKEQSATEPPIPRTKRAYTKNPNTIRKRRMKKNQSDDEEDDGPPKRRT	ATREPTPIKKRGRKKKEQSATEPPIPRTKRAYTKNPNTIRKRRMKKNQSDDEEDDGPPKRRTI	NTIRKRRMKK	392	401	10	0.81111	30.58	32.8333
	NLS_85	Q96288	BBX24	B-box zinc finger protein 24	NLS	KKPR	KPMKSNVSHKKPRF	KSNVSHKKPR	220	229	10	0.58326	140.37	146.775
	NLS_87	Q965G5	mak-2	MAP kinase-activated protein kinase mak-2	NLS	NNKLLAKRRKGGASPKDDPMDDIK	QIKSLGDSNNKLLAKRRKGGASPKDDPMDDIKEEEKD	KRRKGGASPK	336	345	10	0.75374	109.73	109.38
	NLS_89	Q9JMG6	Tfpt	TCF3 fusion partner homolog	NLS	RGRRRRQR	GLRERDEEEEAARGRRRRQRELNRRKYQALGRRCREIEQVNERVL	RGRRRRQREL	59	68	10	0.63095	50.11	68.0333
	NLS_92	Q9LMT7	MAIN	MAINTENANCE OF MERISTEMS	NLS	KRKRR	EASTTNKRKRREEQQQTDWSE	KRKRREEQQQ	464	473	10	0.74993	80.24	87
	NLS_93	Q9PZT1	NS1	Initiator protein NS1	NLS	KKPR	RRGACHAKKPR	RGACHAKKPR	171	180	10	0.24311	50.06	69.85
	NLS_95	Q9SI37	WRKY1	WRKY transcription factor 1	NLS	KRRKK	RITGDNTHKDYNSPTAKRRKKGGNIELSPVERSTNDSRI	KRRKKGGNIE	273	282	10	0.70216	144.42	159.72
	NLS_97	Q9VEX5	Asun	asunder	NLS	LKASKRR	KASKRRM	KASKRRMSSC	614	623	10	0.45025	130.43	153.8
	NLS_98	Q9SEW0	A23	ASR	NLS	KKTLKKENEEVEGKK	EKEKKHIKHKEHLGEMATAGAGAFALYEKHEAKKDPEHAHRHKLEEEIAAAAAAGAGGYTFHEHHEKKTLKKENEEVEGKKHHFFG	KKTLKKENEE	123	132	10	0.77053	99.62	100.85
	NLS_99	Q6YUL8	KIN4A	Kinesin-like protein KIN-4A	NLS	KKVSIAGQSGKLWRWKR	PVGKKVSIAGQSGKLWRWKRSHHQWLLQFKWKWQKPWKLSEMIRHSDETMTRTRPRPQLLPHRPQRVM	QSGKLWRWKR	978	987	10	0.40372	94.37	97.4
	NLS_100	Q9DXE6	C2/L2	Transcriptional activator protein	NLS	KVQHRIAKKTTRRRR	QVPIKVQHRIAKKTTRRRRVDLP	RIAKKTTRRR	21	30	10	0.56033	82.78	96.2167
	* Gene and protein names were retrieved from the UniProt database.
