# Supplementary material for: SPSignal: a web tool for structure-assisted prediction of nuclear localization and nuclear export signals in proteins
Source: Nucleic Acids Res. 2026 May 11;54(W1):W327–36. doi: 10.1093/nar/gkag421 (PMC13355057; doi:10.1093/nar/gkag421)
Supplement: gkag421_Supplemental_Files [file gkag421_supplemental_files.zip › Engler et al_SPSignal_Table S3.xlsx]

## Sheet: Table3
	Supplementary Table S3: Random and structurally buried sequence windows used as negative datasets for SPSignal model training.
	UniprotID	Name*		Signal								Control type
		Gene	Protein	Type	Length	Start	End	Sequence	Intrinsic disorder	Accessibility	Accessibility relevant residues
	Q13490	BIRC2	Baculoviral IAP repeat-containing protein 2	NES	20	494	514	DIIKQKTQIPLQARELIDTI	0.24	25.38	10.2	Deeply buried
	Q9NYA1	SPHK1	Sphingosine kinase 1	NES	20	98	118	ETAIQKPLCSLPAGSGNALA	0.23	12.51	0	Deeply buried
	P11484	SSB1	Ribosome-associated molecular chaperone SSB1	NES	20	193	213	EKERHVLIFDLGGGTFDVSL	0.15	20.26	0	Deeply buried
	P13350	ccnb1	G2/mitotic-specific cyclin-B1	NES	20	283	303	AEQHSLAKYLMELVMVDYDM	0.08	3.99	0	Deeply buried
	Q9UPU5	USP24	Ubiquitin carboxyl-terminal hydrolase 24	NES	20	1954	1974	YELVGVIVHSGQAHAGHYYS	0.2	0	0	Deeply buried
	P11484	SSB1	Ribosome-associated molecular chaperone SSB1	NES	20	3	23	EGVFQGAIGIDLGTTYSCVA	0.16	13.11	0	Deeply buried
	P14635	CCNB1	G2/mitotic-specific cyclin-B1	NES	20	335	355	DMVHFPPSQIAAGAFCLALK	0.06	1.64	0	Deeply buried
	Q9UPU5	USP24	Ubiquitin carboxyl-terminal hydrolase 24	NES	20	2020	2040	QTNPYTDVRRRYWNAYMLFY	0.26	0	0	Deeply buried
	Q8TBZ3	WDR20	WD repeat-containing protein 20	NES	20	268	288	VCWSPDGKYIVTGGEDDLVT	0.09	1.88	0	Deeply buried
	P14635	CCNB1	G2/mitotic-specific cyclin-B1	NES	20	226	246	TVSIIDRFMQNNCVPKKMLQ	0.08	14.52	3.98	Deeply buried
	P13350	ccnb1	G2/mitotic-specific cyclin-B1	NES	20	301	321	DMVHFTPSQIAAASSCLSLK	0.08	3.08	0.13	Deeply buried
	P38398	BRCA1	Breast cancer type 1 susceptibility protein	NES	20	1699	1719	RTLKYFLGIAGGKWVVSYFW	0.05	0.19	0	Deeply buried
	Q9R1A8	Cop1	E3 ubiquitin-protein ligase COP1	NES	20	713	733	GESNVLIAANSQGTIKVLEL	0.12	5.19	0	Deeply buried
	Q965G5	mak-2	MAP kinase-activated protein kinase mak-2	NES	20	202	222	VIMYILLCGYPPFYSQHGQP	0.14	22.9	0	Deeply buried
	Q965G5	mak-2	MAP kinase-activated protein kinase mak-2	NES	20	184	204	EVLGTEKYDKSCDLWSIGVI	0.08	8.66	4.75	Deeply buried
	P81299	cdc-14	Tyrosine-protein phosphatase cdc-14	NES	20	294	314	HCKAGLGRTGTLIACWMMKE	0.14	0.95	0	Deeply buried
	Q498G1	upf2.S	Regulator of nonsense transcripts 2	NES	20	251	271	KTPNITKLRTDLRFIAELTI	0.2	23.85	2.51	Deeply buried
	P81299	cdc-14	Tyrosine-protein phosphatase cdc-14	NES	20	330	350	PGSVIGPQQPYLIEKQKFCW	0.24	13.88	17.1	Deeply buried
	Q9UPU5	USP24	Ubiquitin carboxyl-terminal hydrolase 24	NES	20	1684	1704	SSSGFVGLRNGGATCYMNAV	0.18	0	0	Deeply buried
	O00571	DDX3X	ATP-dependent RNA helicase DDX3X	NES	20	333	353	RGKIGLDFCKYLVLDEADRM	0.07	7.81	2.3	Deeply buried
	Q965G5	mak-2	MAP kinase-activated protein kinase mak-2	NES	20	115	135	IVNEICSAVAHLHRMSIAHR	0.17	8	4.11	Deeply buried
	P81299	cdc-14	Tyrosine-protein phosphatase cdc-14	NES	20	312	332	KEYGLTAGECMGWLRVCRPG	0.14	1.37	0	Deeply buried
	O00571	DDX3X	ATP-dependent RNA helicase DDX3X	NES	20	203	223	PTPVQKHAIPIIKEKRDLMA	0.41	6.03	0	Deeply buried
	Q9HCN4	GPN1	GPN-loop GTPase 1	NES	20	138	158	IITEALASSFPTVVIYVMDT	0.07	0	0	Deeply buried
	P13350	ccnb1	G2/mitotic-specific cyclin-B1	NES	20	192	212	TVGIIDRFLQEHPVPKNQLQ	0.13	13.68	0	Deeply buried
	Q9UPU5	USP24	Ubiquitin carboxyl-terminal hydrolase 24	NES	20	1322	1342	MEVSDFTSTVACFMRLSWAA	0.09	0	0	Deeply buried
	P14635	CCNB1	G2/mitotic-specific cyclin-B1	NES	20	208	228	WLVQVQMKFRLLQETMYMTV	0.04	7.04	0.69	Deeply buried
	P11484	SSB1	Ribosome-associated molecular chaperone SSB1	NES	20	138	158	GKKVEKAVITVPAYFNDAQR	0.24	14.35	0	Deeply buried
	P33076	CIITA	MHC class II transactivator	NES	20	525	545	LRGLLAGLFQKKLLRGCTLL	0.06	7.27	0	Deeply buried
	Q8TBZ3	WDR20	WD repeat-containing protein 20	NES	20	158	178	VPGSESLFLVAHSSGNMYLY	0.08	14.23	3.56	Deeply buried
	P81299	cdc-14	Tyrosine-protein phosphatase cdc-14	NES	20	191	211	RVENGDFNWIIPGKILSFCG	0.08	1.68	0	Deeply buried
	Q9UK80	USP21	Ubiquitin carboxyl-terminal hydrolase 21	NES	20	210	230	GHVGLRNLGNTCFLNAVLQC	0.15	12.31	1.44	Deeply buried
	P81299	cdc-14	Tyrosine-protein phosphatase cdc-14	NES	20	114	134	YVLGAYLIIYQGFSADDAYL	0.03	13.26	8.1	Deeply buried
	P13350	ccnb1	G2/mitotic-specific cyclin-B1	NES	20	174	194	WLVQVQMKFRLLQETMFMTV	0.03	3.64	0.55	Deeply buried
	P24346	an3	Putative ATP-dependent RNA helicase an3	NES	20	374	394	RGKIGLDFCKYLVLDEADRM	0.07	5.16	1.03	Deeply buried
	P24346	an3	Putative ATP-dependent RNA helicase an3	NES	20	244	264	PTPVQKHAIPIIIEKRDLMA	0.35	6.35	0.36	Deeply buried
	O00571	DDX3X	ATP-dependent RNA helicase DDX3X	NES	20	221	241	MACAQTGSGKTAAFLLPILS	0.25	0	0	Deeply buried
	P46934	NEDD4	E3 ubiquitin-protein ligase NEDD4	NES	20	1042	1062	NSGLCNEDHLSYFKFIGRVA	0.08	0	0	Deeply buried
	Q6GNU1	arpc1b-b	Actin-related protein 2/3 complex subunit 1B-B	NES	20	243	263	DTLPLLCVTFITENSLVAAG	0.06	14.56	10.33	Deeply buried
	Q8NAG6	ANKLE1	Structure-specific endonuclease ANKLE1	NES	20	575	595	VAGWPPARRRRLGVHLLHRA	0.14	9.68	0	Deeply buried
	P24346	an3	Putative ATP-dependent RNA helicase an3	NES	20	262	282	MACAQTGSGKTAAFLLPILS	0.21	0	0	Deeply buried
	Q8NG08	HELB	DNA helicase B	NES	20	602	622	SVLNLLCEHSKLSKLIILGD	0.06	0	0	Deeply buried
	Q16665	HIF1A	Hypoxia-inducible factor 1-alpha	NES	20	305	325	YRMLAKRGGYVWVETQATVI	0.18	5.48	0	Deeply buried
	O00571	DDX3X	ATP-dependent RNA helicase DDX3X	NES	20	260	280	YGRRKQYPISLVLAPTRELA	0.23	16.68	0	Deeply buried
	Q6GNU1	arpc1b-b	Actin-related protein 2/3 complex subunit 1B-B	NES	20	103	123	KWSPKENKFAVGSGSRLISI	0.15	7	0	Deeply buried
	Q8NG08	HELB	DNA helicase B	NES	20	911	931	HVYTAVTRGRCRVYVIAEES	0.26	0	0	Deeply buried
	Q9R1A8	Cop1	E3 ubiquitin-protein ligase COP1	NES	20	648	668	VGLASNGDYIACGSENNSLY	0.08	1.3	0	Deeply buried
	P63010	AP2B1	AP-2 complex subunit beta	NES	20	884	904	QDMLYQSLKLTNGIWILAEL	0.09	4.96	1.28	Deeply buried
	Q9UPU5	USP24	Ubiquitin carboxyl-terminal hydrolase 24	NES	20	1702	1722	AVFQQLYMQPGLPESLLSVD	0.27	0	0	Deeply buried
	Q14653	IRF3	Interferon regulatory factor 3	NES	20	350	370	ESWPQDQPWTKRLVMVKVVP	0.15	16.92	0	Deeply buried
	Q9R1A8	Cop1	E3 ubiquitin-protein ligase COP1	NES	20	523	543	FNLMDPKLLASGSDDAKVKL	0.16	9.03	8.9	Deeply buried
	P14635	CCNB1	G2/mitotic-specific cyclin-B1	NES	20	244	264	LQLVGVTAMFIASKYEEMYP	0.05	14.6	8.98	Deeply buried
	O94782	USP1	Ubiquitin carboxyl-terminal hydrolase 1	NES	20	76	96	NLLPFVGLNNLGNTCYLNSI	0.13	6.98	0.03	Deeply buried
	O94782	USP1	Ubiquitin carboxyl-terminal hydrolase 1	NES	20	94	114	SILQVLYFCPGFKSGVKHLF	0.05	0.4	0.87	Deeply buried
	Q6GPE1	ap1g1.L	AP-1 complex subunit gamma	NES	20	468	488	SQQPLVQVSSWCIGEYGDLL	0.53	2.15	2.08	Deeply buried
	Q6GNU1	arpc1b-b	Actin-related protein 2/3 complex subunit 1B-B	NES	20	210	230	FSNSGDRMAWVSHDSTICIA	0.16	8.91	0	Deeply buried
	Q9R1A8	Cop1	E3 ubiquitin-protein ligase COP1	NES	20	607	627	AKFVSGEEIVSASTDSQLKL	0.16	6.58	0	Deeply buried
	Q8NG08	HELB	DNA helicase B	NES	20	584	604	VRVLVVDEGSLVSVGIFKSV	0.06	0	0	Deeply buried
	P14635	CCNB1	G2/mitotic-specific cyclin-B1	NES	20	317	337	VEQHTLAKYLMELTMLDYDM	0.09	3.36	3.2	Deeply buried
	Q13492	PICALM	Phosphatidylinositol-binding clathrin assembly protein	NES	20	63	83	LFERTTNSSWVVVFKSLITT	0.1	15.94	0	Deeply buried
	P24346	an3	Putative ATP-dependent RNA helicase an3	NES	20	296	316	QENGRYGRRKQFPLSLVLAP	0.3	40.63	0	Deeply buried
	Q8NG08	HELB	DNA helicase B	NES	20	456	476	RDQVAALEMICSNPVTVISG	0.31	0	0	Deeply buried
	Q8TBZ3	WDR20	WD repeat-containing protein 20	NES	20	228	248	FSPDGKFLACVSQDGFLRVF	0.05	11.42	0.84	Deeply buried
	P52306	RAP1GDS1	Rap1 GTPase-GDP dissociation stimulator 1	NES	20	464	484	GESNRLLSALIRHSKSKDVI	0.2	12.97	0	Deeply buried
	Q8NG08	HELB	DNA helicase B	NES	20	893	913	EEQTVVYVVGKAGRQHWQHV	0.33	0.25	0	Deeply buried
	Q8TBZ3	WDR20	WD repeat-containing protein 20	NES	20	360	380	SRPVSVTYRFGSVGQDTQLC	0.36	15.63	4.36	Deeply buried
	Q6GNU1	arpc1b-b	Actin-related protein 2/3 complex subunit 1B-B	NES	20	142	162	RSTVLSLDWHPNNVLLAAGS	0.14	5.88	0.03	Deeply buried
	Q9NYA1	SPHK1	Sphingosine kinase 1	NES	20	68	88	ELGRWDALVVMSGDGLMHEV	0.17	15.09	0	Deeply buried
	Q13492	PICALM	Phosphatidylinositol-binding clathrin assembly protein	NES	20	191	211	GVINAAFMLLFKDAIRLFAA	0.03	1.61	1.67	Deeply buried
	P13350	ccnb1	G2/mitotic-specific cyclin-B1	NES	20	210	230	LQLVGVTAMFLAAKYEEMYP	0.07	16.53	13	Deeply buried
	P03466	NP	Nucleoprotein	NLS	10	330	340	WMACHSAAFE	0.12216	0	0	Deeply buried
	P35869	AHR	Aryl hydrocarbon receptor	NLS	10	121	131	ALNGFVLVVT	0.04575	6.45	0	Deeply buried
	P19836	Pcyt1a	Choline-phosphate cytidylyltransferase A	NLS	10	104	114	PNTYLIVGVC	0.1438	0.49	0	Deeply buried
	Q9PZT1	NS1	Initiator protein NS1	NLS	10	300	310	NYDPLLVGQH	0.03584	7.61	0	Deeply buried
	P03217	BGLF5	Shutoff alkaline exonuclease	NLS	10	191	201	ISPTDGIFGV	0.06154	0	0	Deeply buried
	P81299	cdc-14	Tyrosine-protein phosphatase cdc-14	NLS	10	292	302	AVHCKAGLGR	0.2131	0	0	Deeply buried
	P03217	BGLF5	Shutoff alkaline exonuclease	NLS	10	44	54	MRFVYLYCLC	0.05959	0	0	Deeply buried
	Q6NYC1	JMJD6	Bifunctional arginine demethylase and lysyl-hydroxylase JMJD6	NLS	10	257	267	ILQKPGETVF	0.29347	8.75	61.1	Deeply buried
	Q6NYC1	JMJD6	Bifunctional arginine demethylase and lysyl-hydroxylase JMJD6	NLS	10	265	275	VFVPGGWWHV	0.20742	0.38	0	Deeply buried
	Q965G5	mak-2	MAP kinase-activated protein kinase mak-2	NLS	10	133	143	HRDLKPENLL	0.24993	0	0	Deeply buried
	O60832	DKC1	H/ACA ribonucleoprotein complex subunit DKC1	NLS	10	336	346	ITTKGEAICM	0.08538	0.49	4.9	Deeply buried
	Q12968	NFATC3	Nuclear factor of activated T-cells, cytoplasmic 3	NLS	10	473	483	EKPINLQMFI	0.24053	24.95	110.1	Deeply buried
	P42858	HTT	Huntingtin	NLS	10	1742	1752	RFLLQLVGIL	0.01331	0	0	Deeply buried
	Q5YDB6	CPL1	RNA polymerase II C-terminal domain phosphatase-like 1	NLS	10	355	365	ALVIDDRLKV	0.20003	6.67	22	Deeply buried
	P49597	ABI1	Protein phosphatase 2C 56	NLS	10	245	255	VVAVVFPSHI	0.09812	0	0	Deeply buried
	P89216	NP	Nucleoprotein	NLS	10	254	264	VLTYPLIANC	0.07091	0	0	Deeply buried
	Q14190	SIM2	Single-minded homolog 2	NLS	10	231	241	MFMFRASLDL	0.00958	4.8	33.4	Deeply buried
	Q9VEX5	Asun	asunder	NLS	10	9	19	IFVLDHTRYF	0.09211	6.31	51	Deeply buried
	Q12968	NFATC3	Nuclear factor of activated T-cells, cytoplasmic 3	NLS	10	559	569	RKNTRVRLVF	0.31736	25.59	63.75	Deeply buried
	Q965G5	mak-2	MAP kinase-activated protein kinase mak-2	NLS	10	191	201	YDKSCDLWSI	0.07235	3.11	1.5	Deeply buried
	O22161	FBX5	Protein ARABIDILLO 1	NLS	10	365	375	WIISHTLLRT	0.05931	0	0	Deeply buried
	Q6NYC1	JMJD6	Bifunctional arginine demethylase and lysyl-hydroxylase JMJD6	NLS	10	198	208	ALVQGHKRWC	0.16189	5.39	0	Deeply buried
	P81299	cdc-14	Tyrosine-protein phosphatase cdc-14	NLS	10	300	310	GRTGTLIACW	0.09986	0	0	Deeply buried
	Q12968	NFATC3	Nuclear factor of activated T-cells, cytoplasmic 3	NLS	10	531	541	MSASIDCAGI	0.24479	2.17	0	Deeply buried
	P17470	DBP	Major DNA-binding protein	NLS	10	158	168	YLVVTEGFKE	0.05416	0	0	Deeply buried
	G5EFF5	daf-12	Nuclear hormone receptor family member daf-12	NLS	10	590	600	GMIEMLTVRG	0.17113	0	0	Deeply buried
	P03466	NP	Nucleoprotein	NLS	10	338	348	FEDLRVLSFI	0.11096	0.01	0	Deeply buried
	Q5YDB6	CPL1	RNA polymerase II C-terminal domain phosphatase-like 1	NLS	10	157	167	GIVFDLDETL	0.02864	0	0	Deeply buried
	Q7TT18	Atf7ip	Activating transcription factor 7-interacting protein 1	NLS	10	1273	1283	SKYYFAVRAK	0.0774	5.21	16.7667	Deeply buried
	P28040	pol1	DNA polymerase alpha catalytic subunit	NLS	10	539	549	QNKQEVVMIS	0.19723	21.37	37.5	Deeply buried
	Q9PZT1	NS1	Initiator protein NS1	NLS	10	62	72	LAGCLYFFQV	0.01477	6.36	0	Deeply buried
	P81299	cdc-14	Tyrosine-protein phosphatase cdc-14	NLS	10	324	334	WLRVCRPGSV	0.21413	0	0	Deeply buried
	P49597	ABI1	phosphatase 2C 56	NLS	10	342	352	LILASDGVWD	0.17455	2.39	0	Deeply buried
	P70323	Tbx1	T-box transcription factor TBX1	NLS	10	224	234	HRYQPRFHVV	0.24308	1.78	8.8	Deeply buried
	P89216	NP	Nucleoprotein	NLS	10	306	316	YIHSVFQTTG	0.07971	0	0	Deeply buried
	Q6YUL8	KIN4A	Kinesin-like protein KIN-4A	NLS	10	342	352	MIACISPADI	0.31307	7.12	0	Deeply buried
	P03466	NP	Nucleoprotein	NLS	10	261	271	RSALILRGSV	0.08694	0.43	2.15	Deeply buried
	Q8H1D9	TDP1	Tyrosyl-DNA phosphodiesterase 1	NLS	10	246	256	RGVRVVVHTA	0.05802	2.24	11.2	Deeply buried
	Q8LEA8	EID1	Phytochrome A-associated F-box protein	NLS	10	316	326	RAYVCENGHV	0.09405	7.07	0	Deeply buried
	Q9LMT7	MAIN	MAINTENANCE OF MERISTEMS	NLS	10	68	78	SALVERWRRE	0.16672	0	0	Deeply buried
	O22161	FBX5	ARABIDILLO 1	NLS	10	756	766	MAALALAYMF	0.04236	0	0	Deeply buried
	P17470	DBP	Major DNA-binding protein	NLS	10	670	680	QLLGRRSNLA	0.11333	0	0	Deeply buried
	P22769	Prosalpha4	Proteasome subunit alpha type-7-1	NLS	10	188	198	GAVKLAIRAL	0.23576	0.31	1.55	Deeply buried
	G5EFF5	daf-12	Nuclear hormone receptor family member daf-12	NLS	10	655	665	KNELAVYLVM	0.01916	3.95	37	Deeply buried
	Q8H1D9	TDP1	Tyrosyl-DNA phosphodiesterase 1	NLS	10	238	248	KAIFLVYPRG	0.05422	2.29	11.2	Deeply buried
	P28040	pol1	DNA polymerase alpha catalytic subunit	NLS	10	547	557	ISARIFENVD	0.17131	1.41	0	Deeply buried
	O60832	DKC1	H/ACA ribonucleoprotein complex subunit DKC1	NLS	10	83	93	IGDYIRTGFI	0.2895	4.4	36.6	Deeply buried
	Q9LMT7	MAIN	Protein MAINTENANCE OF MERISTEMS	NLS	10	206	216	AAALAFLYRQ	0.05513	0.01	0	Deeply buried
	G5EFF5	daf-12	Nuclear hormone receptor family member daf-12	NLS	10	557	567	IMDVTMRRFV	0.20855	0.84	4.2	Deeply buried
	Q5YDB6	CPL1	RNA polymerase II C-terminal domain phosphatase-like 1	NLS	10	129	139	NDRPCFWAFS	0.06667	9.23	16.6	Deeply buried
	Q95QK3	jmjd-3.1	Lysine-specific demethylase jmjd-3.1	NLS	10	914	924	LATSIVAHDH	0.1605	0	0	Deeply buried
	P97305	Nfatc3	Nuclear factor of activated T-cells, cytoplasmic 3	NLS	10	474	484	KPINLQMFIG	0.24675	18.17	105.4	Deeply buried
	P09874	PARP1	Poly [ADP-ribose] polymerase 1	NLS	10	1001	1011	YLLKLKFNFK	0.01601	13.28	35.7667	Deeply buried
	P46063	RECQL	ATP-dependent DNA helicase Q1	NLS	10	126	136	PALCSDGFTL	0.02913	9.26	0	Deeply buried
	Q94BQ3	ASG2	ALTERED SEED GERMINATION 2	NLS	10	637	647	ASGSDDGRWF	0.34023	2.17	21.7	Deeply buried
	P22769	Prosalpha4	Proteasome subunit alpha type-7-1	NLS	10	35	45	VGVRGANCVV	0.1684	13.61	11.3	Deeply buried
	P46063	RECQL	ATP-dependent DNA helicase Q1	NLS	10	93	103	RPLQLETINV	0.1467	5.49	2.1	Deeply buried
	Q6YUL8	KIN4A	Kinesin-like protein KIN-4A	NLS	10	226	236	SSRSHAIFTI	0.4879	0	0	Deeply buried
	Q14190	SIM2	Single-minded homolog 2	NLS	10	302	312	GGWVWVQSYA	0.08894	0.44	0	Deeply buried
	P42858	HTT	Huntingtin	NLS	10	1672	1682	WISGILAILR	0.01024	0	0	Deeply buried
	P22769	Prosalpha4	Proteasome subunit alpha type-7-1	NLS	10	126	136	RRPFGISCLI	0.20264	9.98	49.9	Deeply buried
	P09874	PARP1	Poly [ADP-ribose] polymerase 1	NLS	10	565	575	GTNSYYKLQL	0.21627	0	0	Deeply buried
	O60832	DKC1	H/ACA ribonucleoprotein complex subunit DKC1	NLS	10	132	142	LIVCIERATR	0.09564	2.15	8.25	Deeply buried
	Q8H1D9	TDP1	Tyrosyl-DNA phosphodiesterase 1	NLS	10	465	475	PHIKTFTRYN	0.27454	4.25	0	Deeply buried
	Q95QK3	jmjd-3.1	Lysine-specific demethylase jmjd-3.1	NLS	10	958	968	MRGVMIRSLA	0.05251	0	0	Deeply buried
	P97305	Nfatc3	Nuclear factor of activated T-cells, cytoplasmic 3	NLS	10	559	569	RKNTRVRLVF	0.31559	25.5	63.45	Deeply buried
	Q9VEX5	Asun	Protein asunder	NLS	10	1	11	MFERNQKTIF	0.11644	11.9	7.8	Deeply buried
	Q8LEA8	EID1	Phytochrome A-associated F-box protein	NLS	10	249	259	KRNYMLFRGV	0.08794	10.52	21.3667	Deeply buried
	P28040	pol1	DNA polymerase alpha catalytic subunit	NLS	10	613	623	VRTYDPDVYF	0.08817	1.05	10.5	Deeply buried
	Q94BQ3	ASG2	ALTERED SEED GERMINATION 2	NLS	10	233	243	VGGSDAFARL	0.2364	0	0	Deeply buried
	Q13015	MLLT11	AF1q	NES	20	55	75	ADQEKNPEGDGLLEYSTFNF	0.37456	101.175	74.975	Random
	Q965G5	mak-2	MAP kinase-activated protein kinase mak-2	NES	20	67	87	VSVHDVYKNSYNGVDCLLVV	0.168455	32.145	2.6625	Random
	Q13568	IRF5	Interferon regulatory factor 5	NES	20	302	322	PEDIPSDKQRFYTNQLLDVL	0.290945	20.66	6.73333	Random
	O54943	Per2	Period circadian protein homolog 2	NES	20	973	993	PLFQSRGSSPLQLNLLQLEE	0.608655	15.12	25.7714	Random
	Q16665	HIF1A	Hypoxia-inducible factor 1-alpha	NES	20	742	762	DDHAATTSLSWKRVKGCKSS	0.5246	94.855	44.7	Random
	Q8NG08	HELB	DNA helicase B	NES	20	552	572	GLHAYTLCQVNYSFYSWTQT	0.08388	10.9	0	Random
	P78953	mid1	Anillin-related medial ring protein mid1	NES	20	520	540	ARDSELLSRAHSFDLNRLDL	0.464835	136.46	131.8	Random
	O94782	USP1	Ubiquitin carboxyl-terminal hydrolase 1	NES	20	316	336	KIIPKYISENESPRPSQKKS	0.715435	132.64	152.5	Random
	Q6GPE1	ap1g1.L	AP-1 complex subunit gamma	NES	20	156	176	KAALCAVHVIRKVPELMEMF	0.081665	15.995	5.78889	Random
	Q9UK80	USP21	Ubiquitin carboxyl-terminal hydrolase 21	NES	20	500	520	PVYQLYALCNHSGSVHYGHY	0.09734	14.865	0	Random
	Q99653	CHP1	Calcineurin B homologous protein 1	NES	20	129	149	KISRDELLQVLRMMVGVNIS	0.209165	41.375	28.1	Random
	P52306	RAP1GDS1	Rap1 GTPase-GDP dissociation stimulator 1	NES	20	517	537	IAALELGTAEKDLESAKLVQ	0.12022	29.675	4.91667	Random
	P38398	BRCA1	Breast cancer type 1 susceptibility protein	NES	20	1171	1191	KESSAVFSKSVQKGELSRSP	0.49993	#N/D	#N/D	Random
	P78953	mid1	Anillin-related medial ring protein mid1	NES	20	651	671	PIEDKSNGSKGVSATKDVSN	0.4878	97.52	108.333	Random
	Q9NYA1	SPHK1	Sphingosine kinase 1	NES	20	98	118	ETAIQKPLCSLPAGSGNALA	0.233735	12.51	0	Random
	Q8TBZ3	WDR20	WD repeat-containing protein 20	NES	20	72	92	ELYFYIYKGVRKAADLSKPI	0.139365	21.845	4.55	Random
	O54943	Per2	Period circadian protein homolog 2	NES	20	852	872	IVSTPGTVVAPPAATHTGFT	0.57001	132.795	169.6	Random
	P63010	AP2B1	AP-2 complex subunit beta	NES	20	146	166	AKLHDINAQMVEDQGFLDSL	0.16702	24.76	2.34286	Random
	Q9LMK7	RANBP1A	Ran-binding protein 1 homolog a	NES	20	118	138	SCVWHARDFADGELKDELFC	0.282125	30.975	22.24	Random
	P35869	AHR	Aryl hydrocarbon receptor	NES	20	134	154	LVFYASSTIQDYLGFQQSDV	0.075455	4.635	0.0857143	Random
	Q14678	KANK1	KN motif and ankyrin repeat domain-containing protein 1	NES	20	216	236	YQGNGDYGSYAPAAPTTSSM	0.678025	163.232	177.953	Random
	Q93ZV6	AT2G03820	60S ribosomal export protein NMD3	NES	20	492	512	EELLADLDLSFEEEDDDDED	0.66832	100.945	87.18	Random
	Q498G1	upf2.S	Regulator of nonsense transcripts 2	NES	20	130	150	AWERHHTRKELRSKNQNAPE	0.791715	84.1863	109.252	Random
	P38483	Apobec1	C->U-editing enzyme APOBEC-1	NES	20	102	122	EFLSRYPHVTLFIYIARLYH	0.02727	23.02	5.25	Random
	Q96D46	NMD3	60S ribosomal export protein NMD3	NES	20	286	306	PNTLQVADIDGSTFWSHPFN	0.159985	21.53	0	Random
	Q9PWE8	TBX5	T-box transcription factor TBX5	NES	20	305	325	LPPTNPYPISQEHSQIYHCT	0.60451	133.925	148.167	Random
	Q04584	ZYX	Zyxin	NES	20	29	49	KKFAPVVAPKPKVNPFKTGG	0.69572	69.605	45.6	Random
	P46934	NEDD4	E3 ubiquitin-protein ligase NEDD4	NES	20	76	96	SSENVNKKSSCLQISLQPTR	0.40327	61.3951	36.7029	Random
	P0DOF0	P/X	X protein	NES	20	53	73	ECIDPTSRPAPEGPQEEPLH	0.946095	119.26	100.75	Random
	Q99653	CHP1	Calcineurin B homologous protein 1	NES	20	125	145	DKDEKISRDELLQVLRMMVG	0.19423	32.98	8.7875	Random
	Q8N668	COMMD1	COMM domain-containing protein 1	NES	20	93	113	VISKFWKSHKTKIRESLMNQ	0.292655	32.825	6.08333	Random
	Q8N668	COMMD1	COMM domain-containing protein 1	NES	20	108	128	SLMNQSRWNSGLRGLSWRVD	0.34067	41.21	34.38	Random
	P33076	CIITA	MHC class II transactivator	NES	20	280	300	SPDRPGSTSPFAPSATDLPS	0.811295	148.395	185.05	Random
	Q9NRA8	EIF4ENIF1	Eukaryotic translation initiation factor 4E transporter	NES	20	897	917	MVQQQLQRSVLHPPGSGSHA	0.63677	136.94	137.12	Random
	O35973	Per1	Period circadian protein homolog 1	NES	20	1039	1059	SDLLELLLQEDSRSGTGSAA	0.690805	#N/D	#N/D	Random
	O00571	DDX3X	ATP-dependent RNA helicase DDX3X	NES	20	184	204	DVEMGEIIMGNIELTRYTRP	0.401955	31.88	2.04286	Random
	P04637	TP53	Cellular tumor antigen p53	NES	20	57	77	DPGPDEAPRMPEAAPPVAPA	0.87247	152.295	156.8	Random
	Q9FNY0	E2FA	Transcription factor E2FA	NES	20	14	34	PPPPPPHHPPSSPVPVTSTP	0.90669	127.635	134	Random
	O15234	CASC3	CASC3	NES	20	553	573	FQGPIYTHGDSPAPLPPQGM	0.71143	120.06	112.15	Random
	Q8TCG1	CIP2A	CIP2A	NES	20	480	500	LKTLDLINKLKPLVPGMEVS	0.074105	26.075	15.7111	Random
	P29067	Arrb2	Beta-arrestin-2	NES	20	360	380	QSAPREIDIPVDTNLIEFDT	0.40195	131.33	137.833	Random
	O15392	BIRC5	Baculoviral IAP repeat-containing protein 5	NES	20	102	122	LKLDRERAKNKIAKETNNKK	0.44854	45.11	45.3333	Random
	Q6ICB0	DESI1	Desumoylating isopeptidase 1	NES	20	87	107	YLSSLGESLFRGEAYNLFEH	0.135295	32.82	15.6167	Random
	P14635	CCNB1	G2/mitotic-specific cyclin-B1	NES	20	330	350	TMLDYDMVHFPPSQIAAGAF	0.05423	1.56	0	Random
	Q9HCN4	GPN1	GPN-loop GTPase 1	NES	20	174	194	CSILYKTKLPFIVVMNKTDI	0.02426	11.955	12.2778	Random
	P24346	an3	Putative ATP-dependent RNA helicase an3	NES	20	311	331	LVLAPTRELAVQIYEEARKF	0.144425	0.425	0	Random
	Q14653	IRF3	Interferon regulatory factor 3	NES	20	93	113	AEDRSKDPHDPHKIYEFVNS	0.60803	29.04	10.0333	Random
	P81299	cdc-14	Tyrosine-protein phosphatase cdc-14	NES	20	526	546	RTRNSSGNTTSTLTRTGNES	0.759285	133.445	176.8	Random
	Q9UPU5	USP24	Ubiquitin carboxyl-terminal hydrolase 24	NES	20	272	292	TFQKEPHGWVVDLVNKFGEL	0.10873	91.1115	23.4286	Random
	P03409	Tax	Tax-1	NES	20	38	58	ARLHRHALLATCPEHQITWD	0.173725	44.72	27.425	Random
	P13350	ccnb1	G2/mitotic-specific cyclin-B1	NES	20	218	238	MFLAAKYEEMYPPEIGDFTF	0.092185	28.705	25.8143	Random
	P52655	GTF2A1	Transcription initiation factor IIA subunit 1	NES	20	346	366	KNKWKFHLKDGIMNLNGRDY	0.369795	36.51	11.4	Random
	Q9R1A8	Cop1	E3 ubiquitin-protein ligase COP1	NES	20	443	463	VTKKIKVYEYGTVIQDAVDI	0.129495	36.865	25.2286	Random
	O15265	ATXN7	Ataxin-7	NES	20	190	210	PSLSKSKGGSASGSNRSSSG	0.55974	155.33	126.7	Random
	Q8VEL0	Mospd1	Motile sperm domain-containing protein 1	NES	20	102	122	QSQRKALGRKEVIATLLPSA	0.26489	34.375	7.58	Random
	Q9NQS1	AVEN	Cell death regulator Aven	NES	20	153	173	SQFRFAEEKEWDSEASCPKQ	0.46184	83.305	133.3	Random
	Q13492	PICALM	Phosphatidylinositol-binding clathrin assembly protein	NES	20	278	298	LEQHLASLEGKKIKDSTAAS	0.37253	62.18	15.875	Random
	Q8NAG6	ANKLE1	Structure-specific endonuclease ANKLE1	NES	20	227	247	VSGAEDPASDTPPWAGSLPP	0.82816	148.645	165.2	Random
	P11484	SSB1	Ribosome-associated molecular chaperone SSB1	NES	20	502	522	SSNITISNAVGRLSSEEIEK	0.43682	40.735	0.08	Random
	Q8N884	CGAS	Cyclic GMP-AMP synthase	NES	20	284	304	IKEEINDIKDTDVIMKRKRG	0.29227	49.355	9.21667	Random
	Q13490	BIRC2	Baculoviral IAP repeat-containing protein 2	NES	20	286	306	QPEQLASAGFYYVGRNDDVK	0.13498	17.825	2.975	Random
	Q86V15	CASZ1	Zinc finger protein castor homolog 1	NES	20	1472	1492	THMYKHAQHHDRVDNLVLDD	0.20138	#N/D	#N/D	Random
	P25963	NFKBIA	NF-kappa-B inhibitor alpha	NES	20	110	130	LQQTPLHLAVITNQPEIAEA	0.302475	17.765	14.65	Random
	Q6GNU1	arpc1b-b	Actin-related protein 2/3 complex subunit 1B-B	NES	20	140	160	PIRSTVLSLDWHPNNVLLAA	0.1364	6.65	0.0285714	Random
	P43487	RANBP1	Ran-specific GTPase-activating protein	NES	20	96	116	LKICANHYITPMMELKPNAG	0.433965	43.33	20.8333	Random
	P15336	ATF2	Cyclic AMP-dependent transcription factor ATF-2	NES	20	180	200	DSSVIIQQAVPSPTSSTVIT	0.567785	144.565	144.083	Random
	P61925	PKIA	cAMP-dependent protein kinase inhibitor alpha	NES	20	51	71	EGEEDAQRSSTEQSGEAQGE	0.875585	103.7	#N/D	Random
	P47973	Zfp36	mRNA decay activator protein ZFP36	NES	20	76	96	PGPELSPSPTSPTATPTTSS	0.800605	118.61	167.4	Random
	P34694	gtf3a	Transcription factor IIIA	NES	20	175	195	TWSDYMKHAAELHSEVTCSI	0.16215	31.75	38.225	Random
	P04637	TP53	Cellular tumor antigen p53	NES	20	57	77	DPGPDEAPRMPEAAPPVAPA	0.87247	152.295	156.8	Random
	Q02346	Myod1	Myoblast determination protein 1	NLS	10	65	75	FPTTVHPGPG	0.75189	129.33	#N/D	Random
	P48436	SOX9	Transcription factor SOX-9	NLS	10	264	274	RQPPIDFRDV	0.88714	102.34	150.2	Random
	Q8VWG3	TT1	TRANSPARENT TESTA 1	NLS	10	185	195	AMLGIPCYCC	0.05596	6.83	#N/D	Random
	Q6NYC1	JMJD6	Bifunctional arginine demethylase and lysyl-hydroxylase JMJD6	NLS	10	56	66	VEEFVERYER	0.24284	39.73	74.8	Random
	Q22663	glb-26	Globin-like protein 26	NLS	10	149	159	AATVLVSYVV	0.1031	12.9	#N/D	Random
	Q8GXA4	WIP1	WPP domain-interacting protein 1	NLS	10	241	251	MDYNGENGET	0.82912	143.22	#N/D	Random
	Q9SI37	WRKY1	WRKY transcription factor 1	NLS	10	322	332	GSPYPRSYYR	0.54427	37.65	51.65	Random
	Q9JMG6	Tfpt	TCF3 fusion partner homolog	NLS	10	108	118	RRFLMRVLDS	0.43244	44.69	45.5	Random
	P0C799	P/X	Phosphoprotein	NLS	10	142	152	DRSMKTMMET	0.3815	69.43	96.8	Random
	P04616	rev	Rev	NLS	10	21	31	FLYQSNPPPN	0.61678	52.84	#N/D	Random
	Q7TT18	Atf7ip	Activating transcription factor 7-interacting protein 1	NLS	10	1026	1036	SSTVSTSQPM	0.87489	#N/D	#N/D	Random
	P38564	MNB1A	Dof zinc finger protein MNB1A	NLS	10	120	130	KKKPASKKRR	0.7364	152.71	164.443	Random
	P19836	Pcyt1a	Choline-phosphate cytidylyltransferase A	NLS	10	200	210	ISTSDIITRI	0.28568	20.91	53	Random
	P03217	BGLF5	Shutoff alkaline exonuclease	NLS	10	345	355	NIFINPRHNY	0.07101	5.43	2.1	Random
	Q43386	HMGA	HMG-Y-related protein A	NLS	10	73	83	QMKKTGQLIM	0.59204	32.34	69.3	Random
	Q22829	pat-9	Zinc finger protein pat-9	NLS	10	356	366	LPSVSSGMDY	0.45278	146.54	#N/D	Random
	Q5YDB6	CPL1	RNA polymerase II C-terminal domain phosphatase-like 1	NLS	10	783	793	AEASIQNLAD	0.51333	27.8	#N/D	Random
	P07664	Sry-delta	Serendipity locus protein delta	NLS	10	303	313	AEENPIICSI	0.16489	54.77	#N/D	Random
	P02406	RPL28	Large ribosomal subunit protein uL15	NLS	10	6	16	TKTRKHRGHV	0.73851	92.39	111.95	Random
	P52946	Pdx1	Pancreas/duodenum homeobox protein 1	NLS	10	152	162	TAYTRAQLLE	0.50166	51.85	96.8	Random
	Q96288	BBX24	B-box zinc finger protein 24	NLS	10	229	239	RFETRYDDDD	0.56071	136.66	138.75	Random
	P03069	GCN4	General control transcription factor GCN4	NLS	10	39	49	MVGQLIFDKF	0.3102	97.39	117.6	Random
	P19484	TFEB	Transcription factor EB	NLS	10	331	341	TSPSGMNMAE	0.72363	77.95	#N/D	Random
	Q8LH59	MYBS1	Transcription factor MYBS1	NLS	10	87	97	PRYAGEESAA	0.67733	76.47	45.9	Random
	Q64163	Tfdp2	Transcription factor Dp-2	NLS	10	422	432	SRGETPCSFN	0.76517	123.89	142.6	Random
	P70323	Tbx1	T-box transcription factor TBX1	NLS	10	62	72	APAPGAAGSS	0.61612	162.67	#N/D	Random
	P46063	RECQL	ATP-dependent DNA helicase Q1	NLS	10	151	161	LKQLGISATM	0.14024	35.45	123.4	Random
	Q8LEA8	EID1	Phytochrome A-associated F-box protein	NLS	10	220	230	EQGNKLLASR	0.20471	32.75	55.9	Random
	P05221	npm	Nucleoplasmin	NLS	10	145	155	EDQESPPKAV	0.9288	138.26	214.5	Random
	P35869	AHR	Aryl hydrocarbon receptor	NLS	10	509	519	LKHEQIDQPQ	0.64104	131.48	120.7	Random
	Q9SEW0	A23	ASR	NLS	10	79	89	AFALYEKHEA	0.60279	57.19	38	Random
	Q5BPF3	BASL	BREAKING OF ASYMMETRY IN THE STOMATAL LINEAGE	NLS	10	36	46	ANNNGNTTNN	0.77672	147.34	#N/D	Random
	Q965G5	mak-2	MAP kinase-activated protein kinase mak-2	NLS	10	254	264	RKLLRTEPTE	0.43186	30.94	41.3667	Random
	G5EFF5	daf-12	Nuclear hormone receptor family member daf-12	NLS	10	528	538	FYGMDDPMEQ	0.43542	26.38	#N/D	Random
	P27782	Lef1	Lymphoid enhancer-binding factor 1	NLS	10	70	80	VVRQAPSSQE	0.8654	148.11	160.3	Random
	P0C205	HTLV-1	Rex	NLS	10	113	123	SLIQPPTFHP	0.71358	118.63	#N/D	Random
	Q8BN78	Zbtb33	Transcriptional regulator Kaiso	NLS	10	61	71	FSVAGQVVEL	0.02856	4.49	#N/D	Random
	Q12948	FOXC1	Forkhead box protein C1	NLS	10	44	54	MSVYSHPAHA	0.36425	140.9	#N/D	Random
	P04637	TP53	Cellular tumor antigen p53	NLS	10	252	262	LTIITLEDSS	0.44365	25.55	#N/D	Random
	Q6YUL8	KIN4A	Kinesin-like protein KIN-4A	NLS	10	933	943	AQKQLKYSAG	0.4738	45.82	110.5	Random
	P02406	RPL28	Large ribosomal subunit protein uL15	NLS	10	75	85	LDKLWTLIPE	0.20387	37.28	92.3	Random
	Q14190	SIM2	Single-minded homolog 2	NLS	10	430	440	LLYTPSYSLP	0.27159	46.54	#N/D	Random
	Q05066	SRY	Sex-determining region Y protein	NLS	10	17	27	YSPAVQENIP	0.40358	122.68	#N/D	Random
	O42250	vsx1	Visual system homeobox 1	NLS	10	135	145	GDRNDGKNSG	0.75972	142.87	183.3	Random
	P28040	pol1	DNA polymerase alpha catalytic subunit	NLS	10	1043	1053	QGKPNLDVKG	0.37478	#N/D	#N/D	Random
	P15771	NCL	Nucleolin	NLS	10	341	351	NGKKLMGLEI	0.3684	54.05	93.45	Random
	P20879	tat	Tat	NLS	10	16	26	SQPKTACTNC	0.18226	91.84	128.5	Random
	P04198	MYCN	N-myc proto-oncogene protein	NLS	10	406	416	DHVPELVKNE	0.43631	68.35	186.2	Random
	Q5BPF3	BASL	BREAKING OF ASYMMETRY IN THE STOMATAL LINEAGE	NLS	10	53	63	IKRKIKSTKK	0.54663	133.39	149.933	Random
	Q9VEX5	Asun	asunder	NLS	10	521	531	NGARLKLSKA	0.38231	71.76	105.133	Random
	Q9DXE6	C2/L2	Transcriptional activator protein	NLS	10	96	106	NTSPIQLQPE	0.79909	130.46	#N/D	Random
	P17470	DBP	Major DNA-binding protein	NLS	10	220	230	SIGENFTYPL	0.23848	50.1018	#N/D	Random
	P19532	TFE3	Transcription factor E3	NLS	10	415	425	SLEQANRSLQ	0.56511	51.14	48	Random
	Q94BQ3	ASG2	ALTERED SEED GERMINATION 2	NLS	10	385	395	IEAANEVLDA	0.26263	0.92	#N/D	Random
	P09874	PARP1	Poly [ADP-ribose] polymerase 1	NLS	10	695	705	KMPLGKLSKR	0.27212	14.32	35.8	Random
	P81299	cdc-14	Tyrosine-protein phosphatase cdc-14	NLS	10	298	308	GLGRTGTLIA	0.10374	0	0	Random
	P49597	ABI1	Phosphatase 2C 56	NLS	10	405	415	LAIQRGSKDN	0.21378	18.54	21.4	Random
	Q8H1D9	TDP1	Tyrosyl-DNA phosphodiesterase 1	NLS	10	573	583	YQLPPKPYSP	0.36108	36.92	57	Random
	P22769	Prosalpha4	Proteasome subunit alpha type-7-1	NLS	10	8	18	AVTIFSPDGH	0.18998	56.38	#N/D	Random
	P03466	NP	Nucleoprotein	NLS	10	207	217	WRGENGRKTR	0.33887	62.19	71.325	Random
	P52162	MAX	max	NLS	10	83	93	QDIDDLKRQN	0.75852	61.45	90.05	Random
	Q9LMT7	MAIN	MAINTENANCE OF MERISTEMS	NLS	10	121	131	VCLRLLGKLP	0.21161	19.27	38.2	Random
	O22161	FBX5	ARABIDILLO 1	NLS	10	599	609	NNNNAAVGQE	0.47298	21.64	#N/D	Random
	P42858	HTT	Huntingtin	NLS	10	3127	3137	HRLLTCLRNV	0.08418	#N/D	#N/D	Random
	P89216	NP	Nucleoprotein	NLS	10	81	91	PAGAEVMTEV	0.24333	64.01	#N/D	Random
	P12908	SRC	Minor capsid protein VP2	NLS	10	95	105	TISLGIQRYL	0.17616	18.48	18.3	Random
	Q9PZT1	NS1	Initiator protein NS1	NLS	10	461	471	QQWLTWCNAQ	0.22867	10.89	#N/D	Random
	Q95QK3	jmjd-3.1	Lysine-specific demethylase jmjd-3.1	NLS	10	472	482	TQDSHYMRAA	0.31703	6.26	0	Random
	O60832	DKC1	H/ACA ribonucleoprotein complex subunit DKC1	NLS	10	26	36	DVAEIQHAEE	0.39393	88.91	#N/D	Random
	P97305	Nfatc3	Nuclear factor of activated T-cells, cytoplasmic 3	NLS	10	451	461	GSRGAVKAST	0.60307	39.12	22.85	Random
	* Gene and protein names were retrieved from the UniProt database.
