# Supplementary material for: SPSignal: a web tool for structure-assisted prediction of nuclear localization and nuclear export signals in proteins
Source: Nucleic Acids Res. 2026 May 11;54(W1):W327–36. doi: 10.1093/nar/gkag421 (PMC13355057; doi:10.1093/nar/gkag421)
Supplement: gkag421_Supplemental_Files [file gkag421_supplemental_files.zip › Engler et al_SPSignal_Table S4.xlsx]

## Sheet: Table4
	Supplementary Table S4: Representative RuleFit rules for candidate NLS and NES motifs.
	NLS
	Rule	Type	Coef	Support	Importance
	Intrinsic disorder > 0.242 and Accessibility > 9.54	rule	3.1712	0.520408	1.58428
	Intrinsic disorder > 0.328 and Accessibility > 5.995	rule	2.77842	0.469388	1.3866
	Intrinsic disorder <= 0.402 and Accessibility <= 33.165	rule	-2.67154	0.510204	1.33549
	Intrinsic disorder <= 0.328 and Accessibility <= 33.165	rule	-2.03811	0.489796	1.01884
	Intrinsic disorder <= 0.328 and Accessibility <= 37.825	rule	-1.83649	0.489796	0.918055
	Accessibility > 33.165	rule	0.889093	0.479592	0.444176
	Accessibility <= 33.165	rule	-0.282254	0.520408	0.141009
	NES
	Rule	Type	Coef	Support	Importance
	Intrinsic disorder <= 0.59 and Intrinsic disorder > 0.045 and Accessibility <= 24.78	rule	-0.910256	0.489796	0.455033
	Accessibility > 17.075 and Accessibility relevant residues > 0.35	rule	0.7041	0.469388	0.35139
	Intrinsic disorder <= 0.59 and Accessibility <= 24.78	rule	-0.416351	0.540816	0.207481
	Accessibility > 24.78	rule	0.408609	0.44898	0.203238
	Accessibility > 16.88 and Accessibility relevant residues > 0.265	rule	0.347713	0.469388	0.17353
