# Supplementary material for: SPSignal: a web tool for structure-assisted prediction of nuclear localization and nuclear export signals in proteins
Source: Nucleic Acids Res. 2026 May 11;54(W1):W327–36. doi: 10.1093/nar/gkag421 (PMC13355057; doi:10.1093/nar/gkag421)
Supplement: gkag421_Supplemental_Files [file gkag421_supplemental_files.zip › Engler et al_SPSignal_Table S5.xlsx]

## Sheet: df
	Supplementary Table S5: List of proteins analyzed in the case studies, including sequence information and annotated and SPSignal-predicted NLS and NES motifs.
	Uniprot	Name*		Kingdom	Length (aa)	Percentage of intrinsically disordered residues (>0.5)	Experimentally validated signal				Number of predicted NLS		Number of predicted NES		SPSignal Job id	(+) DOI
		Gene	Protein				Type	Validted signal position (DOI+)	Signal position predicted by SPSignal	Signal sequence predicted by SPSignal	Before SPSignal filtering	After SPSignal filtering	Before SPSignal filtering	After SPSignal filtering
	P55265	ADAR1	Double-stranded RNA-specific adenosine deaminase	Animal	1226	33.36	NES	121-137	120-139	QRGVDCLSSHFQELSIYQDQ	9	7	4	4	97c5b08a-789a-4414-b851-3ffa5a30ef89	https://doi.org/10.1091/mbc.E18-02-0096
	O04379	AGO1	Argonaute 1	Plant	1048	20.9	NES	146-160	143-162	VPEPTVLAQQFEQLSVEQGA	5	4	6	2	9869d09f-1872-4a91-88f4-423412772eac	https://doi.org/10.1016/j.molcel.2018.01.007
	Q9ZVD5	AGO4	Argonaute 4	Plant	924	15.58	NLS	176-183	177-186	DRKRLRRPNR	6	3	4	0	9bb417c0-31e1-4157-935f-e641e5eeb945	https://doi.org/10.1016/j.molcel.2012.04.013
	Q9M367	ATG6	Beclin-1-like protein	Plant	517	21.28	NLS	217-223	221-230	KKKIEEEERK	3	3	2	0	f5abb6ff-c001-4017-adae-1e8c6992196e	https://doi.org/10.7554/eLife.97206
	Q8S307	BZR1	BRASSINAZOLE-RESISTANT 1	Plant	336	64.58	NLS	20-43	32-41	NNRRRERRRR	2	2	0	0	35fc178a-ac12-45b9-998b-927e12cf3c61	https://doi.org/10.1073/pnas.2101838118
	O15523	DDX3Y	ATP-dependent RNA helicase DDX3Y	Animal	660	26.06	NES	12-21	6-25	VKNDPELDQQLANLDLNSEK	5	4	5	2	baabcdb2-7b8d-479c-91cd-2049a3f18424	https://doi.org/10.1038/srep25869
	P78545	ELF3	ETS-related transcription factor Elf-3	Animal	371	27.22	NES	111-126	97-116	MDGATLCNCALEELRLVFGP	2	1	2	1	a4f6bcd2-2416-45ba-a468-bb6c6c6d2a27	https://doi.org/10.7554/eLife.10034
	Q06787	FMRP	Fragile X messenger ribonucleoprotein 1	Animal	632	39.08	NES	424-438	417-436	LDYHLNYLKEVDQLRLERLQ	3	3	7	5	a801059b-43e0-4149-820c-046d230f05b6	https://doi.org/10.1091/mbc.E18-02-0096
	F4IT98	G3BP6	Nuclear transport factor 2 (NTF2) family protein with RNA binding (RRM-RBD-RNP motifs) domain-containing protein	Plant	453	39.96	NLS	237-243	233-242	QVKASPVKRK	4	2	3	2	8f6d24b1-8147-4a65-9f78-0ad3fd2fff0d	https://doi.org/10.3390/biom13121697
	F4HQC0	GL2	HD-ZIP IV family of homeobox-leucine zipper protein with lipid-binding START domain-containing protein	Plant	776	26.16	NLS	125-137	124-133	KGTNKRKRKK	1	1	5	1	fcdfd08d-05cc-463a-aff2-5e82bf60104e	https://doi.org/10.1093/jxb/erae326
	P08151	GLI1	Zinc finger protein GLI1	Animal	1106	78.93	NES	495-503	488-507	AGTGLSTLRRLENLRLDQLH	3	2	4	4	853b543d-4138-41a7-8e50-f48ec6c17823	https://doi.org/10.1038/srep25869
	Q9UQL6	HDAC5	Histone deacetylase 5	Animal	1122	53.48	NES	1081-1095	1079-1098	ETEEAETVSAMALLSVGAEQ	4	3	5	5	e16abf01-b3a4-413d-9ac2-3cf08258ab93	https://doi.org/10.1091/mbc.E18-02-0096
	Q9UNL4	ING4	Inhibitor of growth protein 4	Animal	249	23.69	NLS	127-149	127-136	KGKKKGRTQK	2	1	2	2	9e0177ee-e009-4eea-b50c-0949ad6ed44a	https://doi.org/10.1016/j.bbrc.2005.04.023
	Q02750	MEK1	Dual specificity mitogen-activated protein kinase kinase 1	Animal	393	14.25	NES	28-44	27-46	ETNLEALQKKLEELELDEQQ	3	1	4	3	7ef62af6-1a9e-4048-be1c-cfbc21b25458	https://doi.org/10.1091/mbc.E18-02-0096.
	Q21691	NRDE-3	Nuclear RNAi defective-3 protein	Animal	1057	14.95	NLS	67-83	65-74	RIPKREHTDR	3	3	6	2	2aab2ed8-6643-4eb1-b64c-9e16f57c39bd	https://doi.org/10.1126/science.1157647
	Q96DC9	OTUB2	Ubiquitin thioesterase OTUB2	Animal	234	0	NES	175–193	184-203	SQALSIALQVEYVDEMDTAL	1	0	3	2	4ffc1e97-9092-4741-9b2d-f560bf3fa59f	https://doi.org/10.1042/BJ20111300
	Q6GQQ9	OTUD7B	OTU domain-containing protein 7B	Animal	843	50.65	NES	408–426	405-424	DSDNVRLASVILSLEVKLHL	6	4	3	3	4f3af630-c0c3-45fc-aeca-d11b22081c9c	https://doi.org/10.1042/BJ20111300
	Q9SJH0	PAR1	Transcription factor PAR	Plant	118	38.98	NLS	12-37	28-37	AGFERRTKRR	1	1	1	1	d2462efe-eb8c-4be1-abec-b78bb70139ae	https://doi.org/10.1093/mp/sss006
	Q11207	PARP2	Poly [ADP-ribose] polymerase 2	Plant	637	13.81	NLS	45-53	41-50	KKEESKSKRK	1	1	7	3	f8ee5d8e-b79d-4b55-b5d7-294e67be4d00	https://doi.org/10.3389/fpls.2018.01581
	Q9VKM1	PIWI	piwi	Animal	843	12.34	NLS	9-12	6-15	GRGRRRPLNE	3	1	4	2	e992ecd9-d6be-402c-a16d-0b5e1b5eadd4	https://doi.org/10.1016/j.celrep.2018.05.051
	P61925	PKIA	cAMP-dependent protein kinase inhibitor alpha	Animal	76	69.74	NES	34-49	32-51	SGNSNELALKLAGLDINKTE	0	0	1	1	c5f4bf91-2baa-4e29-8b69-7fc01ce15d96	https://doi.org/10.1091/mbc.E18-02-0096
	O60437	PPL	Periplakin	Animal	1756	25.97	NES	967-976	961-980	QHKNQLLQEELEALQLQLRA	12	11	9	6	d2ffb67a-25af-4849-88bc-74ba9991b02b	https://doi.org/10.1038/srep25869
	Q15397	PUM3	Pumilio homolog 3	Animal	648	21.45	NLS	106-118	109-118	KWDDFKKKKK	4	2	2	0	b940c385-3528-4723-82fc-047097b5da02	https://doi.org/10.1158/0008-5472.CAN-10-1831
	Q13485	SMAD4	SMAD family member 4	Animal	552	28.26	NES	134-149	133-152	YERVVSPGIDLSGLTLQSNA	1	0	3	2	d412bf98-6333-4328-ab16-d3b9c5a25ce2	https://doi.org/10.1091/mbc.E18-02-0096
	Q7RTN6	STRADA	STE20-related kinase adapter protein alpha	Animal	431	17.63	NES	413-427	411-430	HSGIFGLVTNLEELEVDDWE	1	1	4	2	c885608d-f1c0-46e5-9d54-cc279ac03d7e	https://doi.org/10.1091/mbc.E18-02-0096
	Q14C87	TMEM132D	Transmembrane protein 132D	Animal	1099	17.11	NES	668-678	653-672	EKTITVLDEKVTITDLGVQL	5	4	13	8	129c5428-cbdb-4a36-b1ce-fd707b3b6d61	https://doi.org/10.1038/srep25869
	Q12888	TP53BP1	TP53-binding protein 1	Animal	1972	79.46	NLS	1666-1686	1676-1785	ERSPAKRGRK	3	3	10	10	16bce3df-92aa-4c03-afb0-84e124ce9b5b	https://doi.org/10.1016/j.bbrc.2019.01.075
	O15350	TP73	Tumor protein p73	Animal	636	48.9	NES	364-382	362-381	RENFEILMKLKESLELMELV	1	1	4	3	0e99c12e-3a93-4009-a9eb-bcbe5ab79d4d	https://doi.org/10.1091/mbc.E18-02-0096
	F4I2H7	TPX2	TPX2	Plant	790	70.89	NES	499–507	493-512	ISRPESVLDIFDKLSLNSES	11	11	1	1	b3ac8509-a907-40f0-931e-7f54055c7bd0	https://doi.org/10.1093/jxb/ert271
	Q9HAU5	UPF2	Regulator of nonsense transcripts 2	Animal	1272	42.77	NES	518-527	512-531	VSSPDDLELELENLEINDDT	10	6	12	6	573624f7-6b8f-4c37-8e5b-2f5d02b4292a	https://doi.org/10.1038/srep25869
	Q8TEY7	USP33	Ubiquitin carboxyl-terminal hydrolase 33	Animal	942	20.7	NES	157–175	156-175	TTLKTPLVAVFDDLDIEADE	3	1	9	3	daa1449d-352d-47d6-ac20-f31cbe1f9d42	https://doi.org/10.1042/BJ20111300
	* Gene and protein names were retrieved from the UniProt database.
